# Supplementary material for: Dichotomous Responses to Chronic Fetal Hypoxia Lead to a Predetermined Aging Phenotype
Source: Mol Cell Proteomics. 2021 Dec 24;21(2):100190. doi: 10.1016/j.mcpro.2021.100190 (PMC8808178; doi:10.1016/j.mcpro.2021.100190)
Supplement: Source Data File S1 [file mmc2.xlsx]

## Sheet: Figure 1
FIGURE 1
Fetal mass (E18.5)			Nephron number (E18.5)
No	Hy		No	Hy
1.09	0.76		1694	1106
1.21	0.84		1651	882
0.92	0.88		1617	1143
1.19	0.75		1622	899
1.09	0.91
1.15	0.71		GFR (8months)
1.07	1.01		No	Hy
1.05	0.87		592.17	352.21
1.03	0.76		821.17	558.25
1.15	0.93		971.22	481.08
1.06	0.73		630.03	540.36
1.15	0.9		969.07	426.98
1.08	0.85
1.11	0.94		Vim mRNA
1.01	0.87		No	Hy
1.06	0.76		1.055	2.048
1.11	0.89		1.09	1.499
1.17	0.74		0.891	1.695
1.11	1		0.975	1.329
1.09	1.02			1.389
1.11	0.94			1.467
1.23	0.99			1.269
1.25	0.91
1.16	0.65		Col1a1 mRNA
1.23	1.03		No	Hy
1.03	0.99		0.802	8.985
1.13	0.84		1.937	4.592
1.09	0.96		0.697	5.03
1.36	0.9		0.924	6.238
1.06	0.98			6.116
1.2	0.84			7.596
1.27	0.77			3.665
1.26	0.75
1.14	1.04		Col3a1 mRNA
1.25	0.95		No	Hy
1.18	0.86		0.825	3.736
1.22	1.03		1.137	1.859
1.17	0.78		1.022	2.191
1.11	1.2		1.043	3.015
1.19	1.05			2.417
1.2	1.01			3.999
1.32	1.01			2.555
1.12	0.95
1.19	0.98
1.12	0.97
1.14	1.07
1.16	1.04
1.22	0.97
1.2	1.02
1.19	1.15
1.18	0.91
1.04	0.79
0.96
0.84
1.09
1.02
1.05
1.13
1.09

## Sheet: Figure 3
FIGURE 3
Mki67 mRNA			Mki67 promoter methylation
No	Hy		CpG position	No	Hy
1.01348	0.395376		172	5	8
1.02383	0.277288		213	0	3
1.00832	0.232379		218	5	5
1.00747	0.234818		246	3	6
1.11784	0.46461		255	0	2
0.92348	0.131209		377	0	3
1.28049	0.313137		397	0	0
1.03266	0.23173		440	0	0
			454	0	1
			457	0	0
			463	0	0

## Sheet: Figure 5
FIGURE 5
Lactate
No	Hy
1.248	2.866
1.232	2.51
1.302	3.061
1.188	3.036
1.4	2.106
1.392
1.381

## Sheet: Figure 7
FIGURE 7
Klotho ELISA (E18.5)			Sirtuin 6 ELISA (E18.5)			Klotho mRNA
No	Hy		No	Hy		No	Hy
56.0329	27.5876		14.3229	13.9125		1.083	0.881
45.894	36.3183		15.1436	12.7807		1.178	0.71
39.9796	43.3592		15.1171	13.8265		0.964	0.981
32.9387	41.9511		13.6147	13.1977		0.814	0.584
42.5143	22.7998		13.8199	12.966			0.719
35.755	29.8407		13.6742	13.2291			0.625
66.4534	34.0652		14.1111	14.1971			0.536
49.2736	33.502
39.9796	46.7389		Sirtuin 6 ELISA (15 months)			Sirt6 mRNA
58.574	35.1918		No	Hy		No	Hy
49.1392	26.461		3.2986	0.26063		0.782	1.338
34.0652	18.8568		1.62894	0.684155		1.184	0.864
			2.44341	0.912206		0.978	1.239
Klotho ELISA (15 months)			2.67146	0.912206		1.104	0.816
No	Hy			0.325788			0.979
110.409	14.6112			0.325788			0.679
60.6518	39.0885						1.244
122.919	62.1711
55.8726	31.6626
	25.3068
	18.3999

## Sheet: Figure 8
FIGURE 8
Klotho ELISA (human)
SL	HA3	HA9	HA28	RSL1	RSL7	RSL14
111.746	107.482	105.587	92.7948	107.482	141.593	112.219
92.7948	122.642	86.6359	92.3211	82.8457	85.6883	94.2161
101.323	113.167	98.9538	100.849	97.0587	98.0063	98.0063
151.068	132.118	107.482	121.695	109.377	129.275	169.071
138.276	104.639	95.1637	104.165	98.0063	121.695	112.219
116.957	94.2161	112.219	93.2686	100.849	252.454	94.2161
123.116	113.167	103.692	94.2161	322.572	180.442	102.744
116.957	96.1112	161.491	97.5325	134.013	200.34	123.59
516.342	513.026	508.288	476.072	581.248	734.749	600.199
Sirtuin 6 ELISA (human)
SL	HA3	HA9	HA28	RSL1	RSL7	RSL14
94.5599	64.176	71.5836	70.077	69.4492	91.7977	71.3325
61.5394	45.7197	45.9708	35.4243	34.2943	31.1555	39.1909
56.8939	70.2026	77.4846	53.3784	45.7196	51.4951	50.7418
62.7321	58.7772	64.5526	45.343	39.3164	26.6355	32.5365
77.3591	57.145	53.0017	52.6251	43.083	45.4685	40.9486
70.9559	52.1229	55.3873	49.6118	47.1007	38.6887	58.0239
95.1877	64.4271	74.7225	58.9027	59.1539	51.9973	74.3458
58.1494	43.5852	74.9736	44.8408	38.1864	52.6251	142.27
139.32	207.558	151.436	131.849	125.572	108.496	43.5852

## Sheet: Figure S1
FIGURE S1
Litter size (E18.5)			Placental mass			Litter average placental mass
No	Hy		No	Hy		No	Hy
6	4		0.11	0.1		0.118333	0.105
8	3		0.11	0.12		0.11125	0.143333
7	6		0.14	0.08		0.0885714	0.0983333
5	5		0.11	0.12		0.14	0.082
7	6		0.13	0.12		0.09	0.095
6	8		0.11	0.16		0.0816667	0.09625
8	6		0.11	0.15		0.08375	0.0966667
4	8		0.13	0.12		0.0925	0.09125
8	6		0.11	0.08		0.09375	0.0983333
			0.08	0.1
			0.14	0.08		Litter average fetal mass
			0.11	0.12		No	Hy
			0.09	0.09		1.10833	0.8075
			0.12	0.1		1.0875	0.876667
			0.09	0.08		1.09429	0.84
			0.08	0.07		1.18	0.84
			0.08	0.08		1.19571	0.918333
			0.1	0.08		1.17833	0.91375
			0.1	0.1		1.18	0.901667
			0.11	0.1		1.1975	1.03
			0.06	0.11		1.0275	0.98
			0.16	0.09
			0.15	0.08
			0.12	0.09
			0.14	0.09
			0.13	0.09
			0.1	0.09
			0.08	0.12
			0.09	0.09
			0.1	0.1
			0.07	0.11
			0.08	0.08
			0.11	0.08
			0.08	0.11
			0.1	0.09
			0.08	0.11
			0.08	0.1
			0.08	0.09
			0.07	0.12
			0.08	0.08
			0.08	0.09
			0.08	0.11
			0.09	0.1
			0.09	0.07
			0.09	0.08
			0.08	0.08
			0.08	0.1
			0.1	0.1
			0.1	0.12
			0.08	0.09
			0.09	0.09
			0.1	0.09
			0.09
			0.07
			0.09
			0.09
			0.08
			0.12
			0.11

## Sheet: Figure S6
FIGURE S6
Klotho promoter methylation
CpG position	No	Hy
21	4	0
23	4	0
34	3	2
37	0	0
39	0	0
74	3	1
125	0	0
128	0	0
187	0	0
193	0	0
203	0	0
215	0	0
218	0	0
