# Supplementary material for: Dichotomous Responses to Chronic Fetal Hypoxia Lead to a Predetermined Aging Phenotype
Source: Mol Cell Proteomics. 2021 Dec 24;21(2):100190. doi: 10.1016/j.mcpro.2021.100190 (PMC8808178; doi:10.1016/j.mcpro.2021.100190)
Supplement: Supplemental Table S2 [file mmc3.xlsx]

## Sheet: Tabelle1
Supplementary Table S2
Proteins identified in lysates of kidneys isolated from hypoxic or normoxic E18.5 fetuses; significant regulation setting FDR≤0.01 and s0=0.5
Uniprot Accessions	Protein names	Gene names	fold change ln2 LFQ (hypoxic vs normoxic)	p-value (hypoxic vs normoxic)	q-value (hypoxic vs normoxic)	Significant regulation (hypoxic vs normoxic)	Number of peptides	Number of unique peptides	Sequence coverage in %	ln2 LFQ intensity kidney normoxic 1_1	ln2 LFQ intensity kidney normoxic 1_2	ln2 LFQ intensity kidney normoxic 2_1	ln2 LFQ intensity kidney normoxic 2_2	ln2 LFQ intensity kidney normoxic 3_1	ln2 LFQ intensity kidney normoxic 3_2	ln2 LFQ intensity kidney hypoxic 1_1	ln2 LFQ intensity kidney hypoxic 1_2	ln2 LFQ intensity kidney hypoxic 2_1	ln2 LFQ intensity kidney hypoxic 2_2	ln2 LFQ intensity kidney hypoxic 3_1	ln2 LFQ intensity kidney hypoxic 3_2
O55028	[3-methyl-2-oxobutanoate dehydrogenase [lipoamide]] kinase, mitochondrial	Bckdk	-0.0249888	0.838409	0.861672		4	4	14.1	26.1106	26.1441	26.1041	26.1172	25.6464	25.6546	25.9573	26.129	25.8689	26.0636	25.947	25.6613
P54923	[Protein ADP-ribosylarginine] hydrolase	Adprh	-0.679815	0.00775815	0.0248542		13	13	52.5	31.0318	30.9377	30.8644	30.9076	30.7536	30.7867	29.9299	30.0079	29.7467	29.8687	30.8125	30.8373
Q8BFP9	[Pyruvate dehydrogenase (acetyl-transferring)] kinase isozyme 1, mitochondrial	Pdk1	0.738718	2.54324e-07	0.00698901	+	15	13	49.8	26.953	27.1149	27.313	27.274	27.1973	27.1121	27.904	27.9742	27.8491	27.8014	27.9853	27.8826
Q9JK42	[Pyruvate dehydrogenase (acetyl-transferring)] kinase isozyme 2, mitochondrial	Pdk2	-0.268418	0.0318932	0.161871		8	7	26.5	26.3261	26.1947	26.6101	26.4958	26.5325	26.176	26.1325	26.4712	26.0227	25.9125	26.1295	26.0564
Q922H2	[Pyruvate dehydrogenase (acetyl-transferring)] kinase isozyme 3, mitochondrial	Pdk3	0.179548	0.0848806	0.27958		11	10	31.3	27.2987	27.3705	27.2713	27.4452	27.2857	27.0549	27.3546	27.8442	27.3895	27.4604	27.3532	27.4016
Q3UV70	[Pyruvate dehydrogenase [acetyl-transferring]]-phosphatase 1, mitochondrial	Pdp1	-0.0890379	0.434514	0.550311		3	3	6.3	23.6992	23.3092	23.6469	23.9875	23.638	23.4663	23.4827	23.5034	23.3031	23.6856	23.5875	23.6506
Q99JT9	1,2-dihydroxy-3-keto-5-methylthiopentene dioxygenase	Adi1	0.365332	0.0019682	0.0721514		9	9	62	30.7367	30.894	31.1112	31.0117	31.2291	31.0488	31.3008	31.3312	31.2937	31.2413	31.4757	31.5809
Q9D6Y9	1,4-alpha-glucan-branching enzyme	Gbe1	0.884333	0.00071203	0.00958621	+	14	14	28.2	26.4715	26.4605	27.1084	27.0605	26.3176	26.0281	27.5958	27.5529	27.2542	27.3066	27.4782	27.5649
Q9DCT1	1,5-anhydro-D-fructose reductase	Akr1e2	0.423633	0.00680155	0.0626536		14	14	68.4	29.679	29.8397	29.804	29.7038	29.2463	29.1775	29.8664	30.1594	30.0418	29.9848	29.928	30.0116
Q64433	10 kDa heat shock protein, mitochondrial	Hspe1	1.26399	0.0100058	0.00996675	+	11	11	83.3	32.6129	32.5967	32.8754	32.773	30.9545	30.7683	33.544	33.4926	33.1628	33.2046	33.3166	33.4442
O08810	116 kDa U5 small nuclear ribonucleoprotein component	Eftud2	-0.218885	0.00318428	0.183472		44	44	63.4	31.519	31.4984	31.4133	31.4045	31.4267	31.5249	31.2321	31.2332	31.3832	31.4045	31.1033	31.1171
Q9DAK9	14 kDa phosphohistidine phosphatase	Phpt1	0.636995	0.00102593	0.0197916		6	6	61.3	30.1554	30.1881	30.262	30.4072	29.5866	29.7974	30.6251	30.6151	30.5356	30.7453	30.7569	30.9408
Q9CQV8	14-3-3 protein beta/alpha	Ywhab	0.235135	0.0144513	0.180356		11	7	55.3	32.7299	32.6082	32.5798	32.6377	32.7438	32.5983	32.7683	32.7327	33.059	33.1605	32.7395	32.8484
P62259	14-3-3 protein epsilon	Ywhae	0.209785	0.0293076	0.219595		21	19	76.5	36.1266	36.1288	35.9012	35.8726	35.8798	35.8748	35.9264	36.0879	36.2986	36.3696	36.1581	36.2017
P68510	14-3-3 protein eta	Ywhah	0.252533	0.0203106	0.168278		10	7	46.7	32.0244	32.1768	31.6482	31.9111	31.7248	32.0772	32.0362	32.1716	32.1413	32.2788	32.2618	32.1881
P61982	14-3-3 protein gamma	Ywhag	0.358135	0.0155068	0.0947322		10	7	53	32.2666	32.5738	32.0866	32.0838	31.9731	32.1574	32.3894	32.1879	32.7277	32.6325	32.6357	32.7169
O70456	14-3-3 protein sigma	Sfn	0.367059	0.127254	0.140955		13	11	59.3	28.7789	28.7181	28.8719	28.9686	28.371	28.5038	28.4662	28.5092	29.6441	29.4927	29.2052	29.0972
P68254	14-3-3 protein theta	Ywhaq	0.225195	0.0692868	0.219495		15	13	55.1	34.0238	34.148	33.7369	33.711	34.3581	34.2178	34.301	34.3766	34.2263	34.2203	34.2243	34.1982
P63101	14-3-3 protein zeta/delta	Ywhaz	0.403821	0.000674562	0.0534846		18	14	73.5	35.2797	35.3731	35.1217	35.1861	34.8574	34.9374	35.5052	35.5686	35.5671	35.5825	35.4933	35.4618
Q9ERR7	15 kDa selenoprotein	Sep15	1.53482	0.000196042	0.00286957	+	2	2	15.4	26.9119	26.6755	26.7128	26.6491	25.4805	25.5529	27.6305	27.7985	27.7826	27.8989	27.9779	28.1033
P58871	182 kDa tankyrase-1-binding protein	Tnks1bp1	-0.614911	0.000636163	0.0199463		24	24	23.3	26.6684	26.68	27.2793	27.2618	27.148	27.2171	26.3476	26.3615	26.4136	26.3241	26.5298	26.5886
O35083	1-acyl-sn-glycerol-3-phosphate acyltransferase alpha	Agpat1	0.60041	0.0872605	0.0667884		3	3	20.4	21.8381	22.4163	22.3702	23.8416	23.4382	22.8014	23.3676	23.1788	23.7863	23.2454	23.5023	23.228
Q9D517	1-acyl-sn-glycerol-3-phosphate acyltransferase gamma	Agpat3	0.500492	0.0575778	0.072674		5	5	16	23.6752	24.2926	24.4818	24.7926	24.8972	24.7997	24.5395	25.0461	25.0325	25.4705	25.1824	24.671
Q9Z1B3	1-phosphatidylinositol 4,5-bisphosphate phosphodiesterase beta-1	Plcb1	-0.162517	0.030409	0.288073		17	17	19.7	26.2409	26.1347	26.2429	26.3319	26.2086	26.3038	26.1956	26.2573	26.0198	25.8746	26.0012	26.1392
P51432	1-phosphatidylinositol 4,5-bisphosphate phosphodiesterase beta-3	Plcb3	-0.0435241	0.255577	0.70616		23	23	29	27.9568	27.996	27.9013	27.9294	27.9058	27.9594	27.8087	27.9754	27.9978	27.9315	27.8413	27.8329
Q8R3B1	1-phosphatidylinositol 4,5-bisphosphate phosphodiesterase delta-1	Plcd1	0.272498	0.0120011	0.142808		19	19	43.4	27.4145	27.3871	27.4494	27.5427	27.113	26.9864	27.5759	27.5876	27.5743	27.6067	27.6309	27.5528
Q62077	1-phosphatidylinositol 4,5-bisphosphate phosphodiesterase gamma-1	Plcg1	-0.1598	0.00360005	0.271663		22	22	26.2	27.7227	27.7514	27.692	27.6478	27.6788	27.6761	27.5878	27.5515	27.6686	27.548	27.4614	27.3926
Q8CIH5	1-phosphatidylinositol 4,5-bisphosphate phosphodiesterase gamma-2	Plcg2	-0.226045	0.077705	0.221842		11	11	12.6	25.2981	24.6028	25.2623	24.9691	24.9089	25.0763	24.8531	24.9136	24.6201	24.8834	24.8081	24.6829
P16330	2,3-cyclic-nucleotide 3-phosphodiesterase	Cnp	-0.0680011	0.759831	0.701645		4	4	9.3	24.1664	23.9376	24.3595	24.1622	23.1504	23.7552	23.4165	24.207	23.7869	23.6098	23.9659	24.1374
Q9CQ62	2,4-dienoyl-CoA reductase, mitochondrial	Decr1	0.278904	0.00760584	0.132591		13	13	46.9	31.0433	31.0521	31.294	31.3609	30.8678	31.0074	31.3018	31.4089	31.4774	31.4856	31.3049	31.3204
Q3TIU4	2,5-phosphodiesterase 12	Pde12	0.0058368	0.961614	0.967899		11	11	27.8	26.6312	26.712	26.4537	26.5217	27.0586	26.8992	26.8169	26.8884	26.5104	26.4813	26.7827	26.8317
O35084	25-hydroxyvitamin D-1 alpha hydroxylase, mitochondrial	Cyp27b1	-1.89125	0.000810588	0.0029011	+	6	6	18.1	24.3298	24.5171	25.1916	25.3053	24.8165	26.3798	23.5962	23.1794	23.4545	23.4969	23.5571	21.9085
P62334	26S protease regulatory subunit 10B	Psmc6	0.218122	3.24483e-05	0.161145		17	17	55.5	31.0522	31.0801	30.9878	30.9635	30.9613	30.9839	31.1651	31.2908	31.2441	31.2648	31.2262	31.1467
P62192	26S protease regulatory subunit 4	Psmc1	-0.0561571	0.367171	0.652533		16	16	47	30.3782	30.3903	30.4238	30.4884	30.4216	30.5037	30.1908	30.2471	30.4153	30.4372	30.5638	30.4149
O88685	26S protease regulatory subunit 6A	Psmc3	0.184074	0.00164988	0.22618		21	21	57	30.7519	30.8042	30.8823	30.7492	30.8129	30.7994	30.9467	30.8999	31.0245	31.1244	31.0333	30.8755
P54775	26S protease regulatory subunit 6B	Psmc4	0.129756	0.0232561	0.354525		22	22	67.7	30.668	30.6637	30.5883	30.6881	30.4776	30.443	30.6987	30.799	30.7046	30.7474	30.7241	30.6333
P46471	26S protease regulatory subunit 7	Psmc2	0.1753	0.0218539	0.262172		23	23	57	30.7913	30.7424	30.659	30.7553	30.6782	30.5349	30.7189	31.0465	30.9254	30.9646	30.7915	30.766
P62196	26S protease regulatory subunit 8	Psmc5	0.281033	0.00496259	0.12666		23	23	57.6	31.08	31.087	30.8773	30.8452	30.7945	30.7349	31.0453	31.3827	31.2438	31.2026	31.1539	31.0768
Q3TXS7	26S proteasome non-ATPase regulatory subunit 1	Psmd1	0.0679439	0.36988	0.607211		39	39	58.9	30.4432	30.4523	30.2128	30.2984	30.4818	30.4432	30.3734	30.3365	30.6798	30.5864	30.3738	30.3897
Q9Z2X2	26S proteasome non-ATPase regulatory subunit 10	Psmd10	0.4631	0.00292536	0.0467171		7	7	36.4	28.0474	28.0466	28.0475	27.8719	27.4438	27.598	28.279	28.0892	28.3971	28.4463	28.2988	28.3235
Q8BG32	26S proteasome non-ATPase regulatory subunit 11	Psmd11	0.140979	0.0456882	0.337898		21	21	60.4	31.1229	31.1645	31.1001	31.112	31.0303	30.9816	31.1856	31.4612	31.2541	31.257	31.1281	31.0714
Q9D8W5	26S proteasome non-ATPase regulatory subunit 12	Psmd12	0.141241	0.147316	0.365059		22	22	51.1	30.6568	30.6375	30.3767	30.401	30.3373	30.2756	30.5006	30.6006	30.7807	30.7458	30.5126	30.3923
Q9WVJ2	26S proteasome non-ATPase regulatory subunit 13	Psmd13	-0.453868	0.159467	0.121596		22	22	71.3	31.4586	31.4301	31.4259	31.5921	32.8401	32.9198	31.42	31.463	31.473	31.434	31.618	31.5354
O35593	26S proteasome non-ATPase regulatory subunit 14	Psmd14	0.217292	0.0127465	0.199373		13	13	61	30.9708	30.9361	31.1323	30.9881	30.7783	30.86	30.9451	31.1208	31.1237	31.2159	31.2873	31.2766
Q8VDM4	26S proteasome non-ATPase regulatory subunit 2	Psmd2	0.232812	0.000879499	0.1587		36	36	56.5	30.9178	30.9422	30.8774	30.8929	30.8518	30.7803	31.061	31.0519	31.2348	31.2524	31.0733	30.9859
P14685	26S proteasome non-ATPase regulatory subunit 3	Psmd3	-0.0957375	0.372307	0.520933		19	19	44	29.0063	29.0152	29.1764	29.193	29.5421	29.4938	29.0777	29.3059	29.1232	29.0526	29.2126	29.0802
O35226	26S proteasome non-ATPase regulatory subunit 4	Psmd4	0.1098	0.239327	0.456603		9	9	31.9	29.7209	29.7271	29.7891	29.8034	29.4917	29.3998	29.6678	29.9282	29.7619	29.9211	29.7081	29.6038
Q8BJY1	26S proteasome non-ATPase regulatory subunit 5	Psmd5	0.0379794	0.547688	0.755038		22	22	60.7	30.4063	30.3902	30.3548	30.3653	30.3368	30.2586	30.3107	30.4634	30.5841	30.4461	30.3567	30.1788
Q99JI4	26S proteasome non-ATPase regulatory subunit 6	Psmd6	0.404427	0.00222252	0.0602117		17	17	46.8	28.389	28.4042	28.0035	27.8866	28.1247	28.3487	28.5799	28.7601	28.5259	28.5914	28.4652	28.6607
P26516	26S proteasome non-ATPase regulatory subunit 7	Psmd7	-1.02827	2.19747e-06	0.00376667	+	12	12	67.3	31.0706	30.8321	31.1358	31.1224	31.2913	31.54	30.1377	30.1309	30.1924	30.3166	30.0214	30.0235
Q9CX56	26S proteasome non-ATPase regulatory subunit 8	Psmd8	-0.00398032	0.947288	0.97422		12	12	40.8	31.2577	31.2317	31.0553	31.0484	31.1925	31.1645	31.0307	31.1289	31.338	31.2313	31.0637	31.1335
Q9CR00	26S proteasome non-ATPase regulatory subunit 9	Psmd9	0.415752	0.00834504	0.0667358		8	8	41.9	29.2618	29.1122	29.0831	29.1215	28.5641	28.908	29.2619	29.2861	29.6986	29.6347	29.3204	29.3435
Q3UHX2	28 kDa heat- and acid-stable phosphoprotein	Pdap1	0.7096	0.00641846	0.0223505		4	4	22.1	29.2469	28.0819	29.1808	29.2208	28.9646	29.0117	29.24	29.5565	29.8452	29.9537	29.7105	29.6583
Q80ZK0	28S ribosomal protein S10, mitochondrial	Mrps10	0.0986821	0.186806	0.478063		5	5	45	29.3595	29.3193	29.5275	29.478	29.7151	29.4473	29.5884	29.508	29.628	29.4295	29.5755	29.7093
Q9DCA2	28S ribosomal protein S11, mitochondrial	Mrps11	0.292636	0.0534808	0.154598		5	5	35.1	27.8791	27.7563	28.1671	28.0741	27.7323	27.6484	28.0175	27.9994	28.1742	27.8844	28.3873	28.5501
Q9CR88	28S ribosomal protein S14, mitochondrial	Mrps14	-0.0159051	0.902157	0.914511		2	2	21.9	27.1197	27.719	27.9303	27.6197	27.3299	27.4547	27.4132	27.4155	27.5339	27.4334	27.6523	27.6296
Q9DC71	28S ribosomal protein S15, mitochondrial	Mrps15	-0.0661615	0.332415	0.608963		8	8	30.2	27.0741	27.1549	27.0424	27.0867	26.8294	27.1432	26.8663	27.0087	26.9059	26.9595	27.1674	27.0259
Q9CPX7	28S ribosomal protein S16, mitochondrial	Mrps16	0.221034	0.0903687	0.231042		4	4	40	28.152	28.379	28.3885	28.345	28.7966	28.6789	28.8796	28.7692	28.5175	28.4435	28.7561	28.7002
Q9CQE3	28S ribosomal protein S17, mitochondrial	Mrps17	0.351902	0.00820153	0.0893147		4	4	51.7	28.7688	28.9026	29.2073	29.0548	28.7134	28.8125	29.2065	29.0085	29.1977	29.5547	29.246	29.3574
Q99N85	28S ribosomal protein S18a, mitochondrial	Mrps18a	-0.0188646	0.905598	0.90596		4	4	30.1	27.904	28.0896	28.3437	27.9217	27.8336	28.3804	28.0948	27.9573	27.5821	27.9991	28.2706	28.456
Q99N84	28S ribosomal protein S18b, mitochondrial	Mrps18b	0.183565	0.358439	0.353414		2	2	14.6	25.6913	25.9662	25.8451	26.0149	25.2626	25.2517	25.9414	25.3036	26.1245	26.1429	25.6669	25.954
Q8R2L5	28S ribosomal protein S18c, mitochondrial	Mrps18c	-0.409653	0.461527	0.255473		2	2	19.6	23.9197	24.2717	25.3176	25.0858	25.051	23.5543	23.7136	24.613	25.0848	24.6456	22.0836	24.6016
Q924T2	28S ribosomal protein S2, mitochondrial	Mrps2	0.167731	0.0888543	0.301023		8	8	38.8	28.1665	28.1738	28.0584	28.0623	27.8028	27.7323	28.0679	28.2119	28.2336	28.3252	28.0266	28.1374
P58059	28S ribosomal protein S21, mitochondrial	Mrps21	0.396807	0.286016	0.186395		3	3	40.2	28.3308	27.9277	27.8109	27.7588	26.4336	26.3255	28.1432	27.983	27.662	27.6395	27.762	27.7784
Q9CXW2	28S ribosomal protein S22, mitochondrial	Mrps22	-1.17598	0.000503776	0.00551456	+	15	15	49.3	28.5907	28.307	28.232	28.2619	29.353	29.3829	27.6622	27.7903	27.3885	27.3733	27.5098	27.3475
Q8VE22	28S ribosomal protein S23, mitochondrial	Mrps23	-0.395844	0.0174208	0.0802478		9	9	59.3	29.7774	29.7633	29.947	29.9768	30.3141	30.3182	29.3691	29.3108	29.7197	29.6262	29.8214	29.8744
Q9CQV5	28S ribosomal protein S24, mitochondrial	Mrps24	-0.0638049	0.513486	0.642555		2	2	19.2	26.49	26.6123	26.92	26.5948	26.6518	26.8566	26.6835	26.6406	26.3814	26.5009	26.6992	26.8371
Q9D125	28S ribosomal protein S25, mitochondrial	Mrps25	0.0588897	0.598511	0.675639		6	6	46.2	27.8308	27.6442	27.7783	27.8229	27.7106	27.8708	27.7328	27.4814	27.7574	27.8694	27.9295	28.2405
Q80ZS3	28S ribosomal protein S26, mitochondrial	Mrps26	0.547167	0.000842691	0.0270087		4	4	24.5	27.1162	27.3792	27.5175	27.5303	26.9727	27.1025	27.8566	27.9587	27.8912	27.932	27.7223	27.5407
Q8BK72	28S ribosomal protein S27, mitochondrial	Mrps27	-0.0871369	0.270209	0.528572		13	13	37.1	27.675	27.6726	27.6783	27.7281	27.4483	27.3661	27.4832	27.6202	27.5575	27.5973	27.3368	27.4507
Q9CY16	28S ribosomal protein S28, mitochondrial	Mrps28	-0.00723394	0.97386	0.96793		6	6	39.8	27.9299	28.4839	28.4552	28.4585	29.1218	29.2881	28.6882	28.5051	28.5854	28.7088	28.3609	28.8456
Q9ER88	28S ribosomal protein S29, mitochondrial	Dap3	-0.687033	0.0243766	0.0341248		14	14	50.1	28.3423	28.4052	28.3197	28.524	29.4932	29.6388	28.1025	28.4539	28.0212	28.0427	27.9425	28.0382
Q9D0G0	28S ribosomal protein S30, mitochondrial	Mrps30	-0.400729	0.0154776	0.0776766		11	11	33.9	27.3962	27.1379	27.5576	27.6067	27.4214	27.4307	26.9533	26.5701	27.0884	26.8675	27.3694	27.2974
Q61733	28S ribosomal protein S31, mitochondrial	Mrps31	-0.492504	0.0109172	0.0507603		7	7	27.1	26.4211	26.969	26.6604	26.4083	27.1683	27.1418	26.5512	26.3938	26.1937	26.2099	26.0731	26.3922
Q9D2R8	28S ribosomal protein S33, mitochondrial	Mrps33	0.0581983	0.768777	0.727272		2	2	30.2	26.4607	26.5901	26.7112	26.7262	26.1438	25.6722	26.2669	26.4038	26.3003	26.213	26.7515	26.7179
Q9JIK9	28S ribosomal protein S34, mitochondrial	Mrps34	-0.144711	0.283461	0.391826		7	7	34.4	27.3893	27.4585	27.4029	27.3894	27.656	27.835	27.0165	27.4357	27.2866	27.2185	27.6324	27.6731
Q8BJZ4	28S ribosomal protein S35, mitochondrial	Mrps35	-1.3251	3.913e-08	0.00214286	+	12	12	50.9	28.6085	28.5489	28.3463	28.3396	28.5389	28.8373	27.039	27.3092	27.2032	27.1396	27.2103	27.3675
Q9CQX8	28S ribosomal protein S36, mitochondrial	Mrps36	0.519625	0.0777747	0.0764868		3	3	56.9	27.135	27.1066	27.7439	27.6851	26.4947	26.2289	27.7693	27.8013	27.3207	27.3353	27.6728	27.6126
Q99N87	28S ribosomal protein S5, mitochondrial	Mrps5	-0.424093	0.0366996	0.0828486		9	9	20.8	26.4579	26.5036	26.2495	25.7064	26.1888	26.2819	25.5356	26.0866	25.3357	25.9888	25.7532	26.1438
P58064	28S ribosomal protein S6, mitochondrial	Mrps6	0.42413	8.94354e-05	0.0410963		3	3	25.6	27.5042	27.4087	27.7372	27.6241	27.5469	27.6411	28.0272	28.0258	28.0146	27.7694	28.0987	28.0712
Q80X85	28S ribosomal protein S7, mitochondrial	Mrps7	-0.0502761	0.661559	0.719321		6	6	33.5	28.5574	28.3351	28.5388	28.5439	28.0144	28.0117	28.1671	28.2488	28.3869	28.3151	28.3368	28.245
Q9D7N3	28S ribosomal protein S9, mitochondrial	Mrps9	-1.53281	1.5687e-08	0.00153846	+	12	12	43.8	28.8177	28.9084	28.5502	28.5023	28.5911	28.6143	27.0484	26.914	27.0247	27.1903	27.2507	27.359
Q8R519	2-amino-3-carboxymuconate-6-semialdehyde decarboxylase	Acmsd	0.748472	0.0974364	0.0533873		8	8	37.2	24.3198	23.895	25.7888	25.2915	24.8609	25.3317	25.9866	26.0006	24.7597	24.7489	26.3182	26.1643
O88986	2-amino-3-ketobutyrate coenzyme A ligase, mitochondrial	Gcat	0.125893	0.189665	0.408972		14	14	53.4	28.9405	28.9504	29.0774	29.1846	28.687	28.6496	29.0228	29.1362	29.0039	28.9923	29.003	29.0867
Q6PDY2	2-aminoethanethiol dioxygenase	Ado	0.245856	0.046558	0.189724		8	8	55.5	28.5671	28.7058	28.2185	28.2267	28.2667	28.0709	28.3787	28.5751	28.6036	28.6336	28.6438	28.696
Q80VJ3	2-deoxynucleoside 5-phosphate N-hydrolase 1	Dnph1	0.121845	0.523035	0.500536		7	7	61.3	29.7466	29.8404	30.035	29.9002	30.6092	30.7222	30.1156	30.1919	30.1177	30.2073	30.4378	30.5144
Q9QXE0	2-hydroxyacyl-CoA lyase 1	Hacl1	0.560391	0.0219094	0.0467593		11	11	24.8	25.7835	25.8131	26.8006	26.8253	26.5189	26.1751	27.0191	26.896	26.6642	26.62	27.0939	26.9857
Q9CXI0	2-methoxy-6-polyprenyl-1,4-benzoquinol methylase, mitochondrial	Coq5	-0.148467	0.210682	0.366238		9	9	42.2	27.5709	27.6186	27.8099	27.8758	27.3608	27.5344	27.3675	27.4084	27.7402	27.7174	27.339	27.3071
Q9D136	2-oxoglutarate and iron-dependent oxygenase domain-containing protein 3	Ogfod3	0.0186939	0.979375	0.957622		3	3	13	22.0767	24.4455	21.3926	21.8271	22.7099	23.2195	23.7268	21.6036	21.0982	21.7408	23.247	24.367
Q60597	2-oxoglutarate dehydrogenase, mitochondrial	Ogdh	-0.560892	7.47724e-06	0.0162333		37	37	45.2	31.6231	31.6248	31.8884	31.9395	31.7979	31.9049	31.2136	31.3071	31.3154	31.2932	31.1438	31.1402
P50136	2-oxoisovalerate dehydrogenase subunit alpha, mitochondrial	Bckdha	0.15871	0.0488709	0.30338		10	10	35.5	27.6061	27.6326	27.8356	27.9588	27.7274	27.5451	27.9704	27.8432	27.8764	27.7992	27.8045	27.9642
Q6P3A8	2-oxoisovalerate dehydrogenase subunit beta, mitochondrial	Bckdhb	-0.281358	0.118765	0.188273		9	9	31.3	29.0458	28.8643	28.9888	28.927	28.9171	28.601	28.4203	28.6077	28.3944	28.1342	29.0576	29.0415
Q61767	3 beta-hydroxysteroid dehydrogenase type 4	Hsd3b4	-0.631477	0.0173626	0.0358395		12	11	46.9	29.4651	29.3981	30.0496	29.9917	30.5542	30.6065	29.6111	29.5788	29.2089	29.2277	29.32	29.3298
P24815	3 beta-hydroxysteroid dehydrogenase/Delta 5-->4-isomerase type 1	Hsd3b1	1.16577	0.201442	0.0605986		2	1	5.1	21.1367	26.4187	26.3063	26.4728	25.8533	25.6989	26.7566	26.8364	26.1662	26.2294	26.461	26.4316
Q9Z0S1	3(2),5-bisphosphate nucleotidase 1	Bpnt1	-0.182024	0.455257	0.3894		17	17	80.5	30.0212	30.0526	30.0417	30.1523	30.9794	31.263	30.2093	30.5409	30.1577	30.1726	30.1992	30.1382
Q7TMF2	3-5 exoribonuclease 1	Eri1	0.175639	0.165637	0.308932		3	3	9.6	24.7018	24.7298	24.7936	24.4232	24.3454	24.3435	24.7016	25.0614	24.6636	24.4671	24.6654	24.8318
Q99N96	39S ribosomal protein L1, mitochondrial	Mrpl1	-0.322499	0.0210043	0.116803		8	8	37.8	28.6595	28.5874	28.553	28.4686	28.5699	28.5756	28.3126	28.5228	27.8936	27.8939	28.4642	28.392
Q3TBW2	39S ribosomal protein L10, mitochondrial	Mrpl10	0.143147	0.183564	0.369913		9	9	55.7	28.5103	28.5645	28.5049	28.6077	28.4263	28.1801	28.7205	28.2388	28.574	28.6963	28.7627	28.6602
Q9CQF0	39S ribosomal protein L11, mitochondrial	Mrpl11	-0.704415	0.001896	0.017413		8	8	43.8	28.9137	29.0357	28.6741	28.5641	29.0245	29.0446	27.6327	27.8024	28.3438	28.4002	28.4284	28.4227
Q9DB15	39S ribosomal protein L12, mitochondrial	Mrpl12	-0.545086	0.07609	0.0709666		7	7	42.3	29.8607	29.9141	29.7187	29.597	30.9015	30.8345	29.2855	29.1229	29.627	29.5894	29.8672	30.0642
Q9D1P0	39S ribosomal protein L13, mitochondrial	Mrpl13	-0.163908	0.228793	0.344582		9	9	64	29.6522	29.62	29.7807	29.7519	30.1325	30.0986	29.3003	29.5858	29.7083	29.679	29.9177	29.8614
Q9D1I6	39S ribosomal protein L14, mitochondrial	Mrpl14	0.164913	0.22157	0.340806		5	5	43.4	28.4608	28.4661	28.4986	28.3891	28.6048	28.2163	28.6117	28.6731	28.2756	28.2705	28.8939	28.9003
Q9CPR5	39S ribosomal protein L15, mitochondrial	Mrpl15	-0.184385	0.141013	0.289434		8	8	30.8	27.8425	27.8244	27.5253	27.6613	27.5397	27.6101	27.0279	27.5164	27.5162	27.7841	27.5142	27.5382
Q99N93	39S ribosomal protein L16, mitochondrial	Mrpl16	0.0141007	0.87417	0.916371		6	6	30.7	27.4036	27.3871	27.4299	27.369	27.0157	27.144	27.2771	27.4423	27.1275	27.2026	27.3451	27.4394
Q9D8P4	39S ribosomal protein L17, mitochondrial	Mrpl17	-0.287857	0.163884	0.198898		3	3	16.5	27.6726	27.6736	27.8206	27.8055	28.7524	28.4953	27.8516	27.7171	27.743	27.7038	27.7486	27.7288
Q9CQL5	39S ribosomal protein L18, mitochondrial	Mrpl18	0.0146163	0.917454	0.922673		4	4	23.9	27.9959	28.067	28.3315	28.4421	28.6235	28.5147	28.2404	28.0615	28.3375	28.2304	28.4893	28.7033
Q9D338	39S ribosomal protein L19, mitochondrial	Mrpl19	0.0223249	0.774763	0.861875		8	8	33.6	28.1003	28.0929	28.0355	28.0974	27.8931	28.2499	27.8902	28.2811	28.0973	28.2501	28.0298	28.0547
Q9D773	39S ribosomal protein L2, mitochondrial	Mrpl2	-0.395116	0.0830344	0.113278		2	2	14.1	26.2006	26.1365	25.851	25.6303	26.1442	26.0528	25.0051	25.5366	25.495	25.3332	26.0909	26.1839
Q9CQL4	39S ribosomal protein L20, mitochondrial	Mrpl20	-0.235564	0.342778	0.293693		2	2	14.1	24.7647	24.6004	24.0976	24.5509	24.5595	24.4634	23.6768	23.5981	24.5083	24.2572	24.6791	24.9036
Q9D1N9	39S ribosomal protein L21, mitochondrial	Mrpl21	-0.0191418	0.889048	0.900333		8	8	45.9	29.4018	29.3203	29.5619	29.4358	29.4567	29.5625	29.0771	29.0289	29.6483	29.4452	29.7128	29.712
Q8BU88	39S ribosomal protein L22, mitochondrial	Mrpl22	-0.299569	0.0656001	0.155219		6	6	29.6	28.776	29.0868	29.0652	28.8452	29.3044	29.0148	28.3066	28.7043	28.6081	28.5607	28.9691	29.1462
O35972	39S ribosomal protein L23, mitochondrial	Mrpl23	0.24522	0.101225	0.211925		8	8	67.8	29.0507	29.0528	29.6601	29.253	29.6461	29.5558	29.7527	29.5114	29.4614	29.4291	29.8315	29.7037
Q9CQ06	39S ribosomal protein L24, mitochondrial	Mrpl24	0.0131143	0.838004	0.916802		6	6	38.4	28.4397	28.3845	28.4496	28.4732	28.1468	28.4186	28.3012	28.3111	28.3293	28.484	28.5046	28.4609
Q99N92	39S ribosomal protein L27, mitochondrial	Mrpl27	0.159119	0.17312	0.337964		5	5	37.8	28.5178	28.5327	28.7142	28.737	28.4446	28.2251	28.7165	28.9433	28.4921	28.4501	28.7183	28.8059
Q9D1B9	39S ribosomal protein L28, mitochondrial	Mrpl28	0.0676346	0.606895	0.649463		9	9	42.4	28.2079	28.186	28.1585	28.5078	28.1948	27.64	27.9827	28.1905	28.3865	28.3005	28.2311	28.2097
Q99N95	39S ribosomal protein L3, mitochondrial	Mrpl3	-0.119637	0.408123	0.470194		6	6	21	28.3724	28.272	28.5137	28.0453	27.9727	27.847	27.6927	28.1969	27.8764	28.0756	28.2594	28.2042
Q9D7N6	39S ribosomal protein L30, mitochondrial	Mrpl30	0.413067	0.0620499	0.09877		2	2	22.5	26.1676	26.1023	26.3801	26.2512	25.6341	25.5023	26.2508	26.1137	26.3031	26.1952	26.9144	26.7389
Q9DCI9	39S ribosomal protein L32, mitochondrial	Mrpl32	0.435386	0.0937095	0.103169		2	2	16.6	27.4515	26.3408	27.1293	27.2351	26.39	26.4697	27.4251	27.4964	26.7174	27.1247	27.4159	27.4492
Q921S7	39S ribosomal protein L37, mitochondrial	Mrpl37	-0.319843	0.000461862	0.0852459		15	15	42.6	28.0749	28.0223	28.0086	28.0089	28.097	28.0286	27.6699	28.0156	27.6198	27.688	27.6206	27.7073
Q8K2M0	39S ribosomal protein L38, mitochondrial	Mrpl38	-0.369969	0.0311298	0.0999666		8	8	28.7	26.5471	26.5288	26.4525	26.3645	27.0686	27.1779	26.3128	26.1035	26.3828	26.3669	26.4231	26.3304
Q9JKF7	39S ribosomal protein L39, mitochondrial	Mrpl39	-0.969525	0.000110678	0.00622764	+	14	14	41.7	28.7578	28.8195	28.8596	28.7799	28.7456	28.7637	27.585	27.7875	27.3951	27.5656	28.3044	28.2715
Q9DCU6	39S ribosomal protein L4, mitochondrial	Mrpl4	-0.0446129	0.482917	0.717208		10	10	48	29.1695	29.1501	29.189	29.257	28.9622	29.0979	28.9035	29.097	29.1081	29.2463	29.0681	29.135
Q9Z2Q5	39S ribosomal protein L40, mitochondrial	Mrpl40	-0.129951	0.368386	0.44067		5	5	33.5	28.5462	28.5625	28.7687	28.8719	28.9574	28.9442	28.6506	28.7352	28.4534	28.2064	28.8092	29.0163
Q9CQN7	39S ribosomal protein L41, mitochondrial	Mrpl41	0.381212	0.171589	0.151135		5	5	43.7	28.1207	27.8711	28.0663	28.1491	27.1198	27.5237	28.567	28.7412	27.4659	28.1223	27.8154	28.4262
Q9CPV3	39S ribosomal protein L42, mitochondrial	Mrpl42	0.151623	0.311012	0.386612		4	4	51.4	26.7506	26.7427	27.2768	27.2097	27.4209	27.2971	27.329	27.3997	26.9039	27.2884	27.2837	27.4026
Q99N89	39S ribosomal protein L43, mitochondrial	Mrpl43	0.203237	0.272146	0.303283		4	4	24.6	28.0551	27.9879	28.3333	28.5131	29.071	28.7326	28.72	28.6912	28.5274	28.5027	28.6768	28.7944
Q9CY73	39S ribosomal protein L44, mitochondrial	Mrpl44	0.206068	0.018352	0.21738		12	12	50.8	27.9556	28.0829	28.2915	28.1285	27.8359	28.0328	28.1449	28.2005	28.3864	28.3412	28.2621	28.2284
Q9D0Q7	39S ribosomal protein L45, mitochondrial	Mrpl45	-0.00685978	0.919282	0.957308		9	9	41.2	28.4851	28.5701	28.465	28.5265	28.2437	28.4641	28.2446	28.5754	28.4697	28.4949	28.4095	28.5192
Q9EQI8	39S ribosomal protein L46, mitochondrial	Mrpl46	0.160686	0.0751757	0.307983		9	9	43.1	28.9021	28.992	28.9093	28.8582	28.7679	28.5183	28.8694	28.9927	29.1307	29.0912	28.9368	28.8912
Q8K2Y7	39S ribosomal protein L47, mitochondrial	Mrpl47	-0.836088	0.01448	0.0205762		7	7	28.2	28.2241	28.3304	27.1558	27.0349	28.386	28.4756	27.1567	27.0579	26.767	26.9383	27.3196	27.3508
Q9CQ40	39S ribosomal protein L49, mitochondrial	Mrpl49	0.0887264	0.417845	0.54848		8	8	56	28.823	28.914	29.3883	29.3424	29.1179	29.3454	29.228	29.1861	29.2731	29.1878	29.4005	29.1878
Q8VDT9	39S ribosomal protein L50, mitochondrial	Mrpl50	0.250702	0.00397498	0.151058		8	8	65.4	28.6351	28.4445	28.6942	28.6859	28.8179	28.6836	28.9224	28.9154	28.8081	28.7634	28.9974	29.0589
Q9CPY1	39S ribosomal protein L51, mitochondrial	Mrpl51	-0.127695	0.916367	0.800238		2	2	21.9	26.958	27.2067	27.4273	26.9644	21.5942	24.7249	27.0494	26.7853	25.8138	22.1548	26.2546	26.0515
Q9D0Y8	39S ribosomal protein L52, mitochondrial	Mrpl52	1.3017	0.118172	0.03422		3	3	40.5	24.7257	24.4819	24.7288	24.7542	20.3137	24.1065	26.1318	24.7304	24.9752	25.7695	24.778	24.5362
Q9D1H8	39S ribosomal protein L53, mitochondrial	Mrpl53	0.984666	0.10373	0.040625		4	4	41.5	28.4439	28.3387	28.9303	28.0998	26.2053	26.1229	29.3568	27.6181	28.5653	29.0058	28.6898	28.813
Q9CZ83	39S ribosomal protein L55, mitochondrial	Mrpl55	0.668037	0.0348811	0.0401417		4	4	30.7	27.9736	27.8723	27.9702	27.9433	26.7769	26.6512	28.1966	28.1216	27.9744	27.9934	28.4223	28.4874
Q99N94	39S ribosomal protein L9, mitochondrial	Mrpl9	-0.105659	0.194073	0.459199		7	7	27.9	27.4239	27.5844	27.5894	27.3619	27.6495	27.5035	27.2211	27.4968	27.4126	27.2622	27.4647	27.6212
O08756	3-hydroxyacyl-CoA dehydrogenase type-2	Hsd17b10	0.250293	0.0492427	0.186965		14	14	79.7	32.0405	32.0674	32.008	32.1309	31.5824	31.6304	31.9723	32.0781	32.2995	32.3265	32.1357	32.1493
Q78JT3	3-hydroxyanthranilate 3,4-dioxygenase	Haao	0.71398	0.000880516	0.0148563		5	5	24.1	25.5455	25.4835	26.1843	26.2645	25.7316	25.5157	26.7021	26.3867	26.5958	26.3578	26.4355	26.531
Q8JZV9	3-hydroxybutyrate dehydrogenase type 2	Bdh2	0.65527	0.000199455	0.0148349		8	8	40.4	27.2674	27.4518	27.7988	27.9918	27.81	27.8629	28.3918	28.4452	28.3217	28.3219	28.3049	28.3288
Q99L13	3-hydroxyisobutyrate dehydrogenase, mitochondrial	Hibadh	0.338418	0.00333054	0.0878041		11	11	37.9	30.5963	30.5039	30.9498	30.9431	30.5443	30.6631	30.9796	31.1452	31.0511	31.1232	30.9136	31.0183
Q8QZS1	3-hydroxyisobutyryl-CoA hydrolase, mitochondrial	Hibch	-1.35445	8.6765e-06	0.0023125	+	13	13	45.2	29.3761	29.3781	29.4464	29.5407	29.4612	29.4738	27.6248	27.8654	27.9396	27.9636	28.5582	28.5981
Q921H8	3-ketoacyl-CoA thiolase A, peroxisomal	Acaa1a	0.124042	0.332129	0.443535		17	7	64.4	30.293	30.3569	30.5201	30.4897	30.9795	30.8877	30.6998	30.7101	30.8018	30.7894	30.7362	30.5339
Q8VCH0	3-ketoacyl-CoA thiolase B, peroxisomal	Acaa1b	-0.470912	0.228275	0.140342		14	4	60.8	26.7794	25.2829	26.6182	25.8105	26.0898	26.6381	26.028	24.7859	26.3768	26.2023	24.9506	26.0499
Q8BWT1	3-ketoacyl-CoA thiolase, mitochondrial	Acaa2	-0.0092481	0.902941	0.943999		15	15	62.2	31.6346	31.6703	31.9148	31.9416	31.6444	31.6051	31.6028	31.6544	31.8143	31.7944	31.8347	31.655
Q6GV12	3-ketodihydrosphingosine reductase	Kdsr	0.402873	0.0121284	0.0739741		3	3	12	22.8345	22.9767	22.3914	23.0573	22.9774	22.9031	23.1074	23.5577	23.2294	23.3795	23.3392	22.9443
O88736	3-keto-steroid reductase	Hsd17b7	0.506228	0.00117672	0.0342617		7	7	24	26.4879	26.6367	26.2485	26.1501	26.0387	26.4786	26.7192	27.0802	26.9536	26.869	26.6665	26.7892
Q99J99	3-mercaptopyruvate sulfurtransferase	Mpst	0.270232	0.0139277	0.146771		12	12	57.9	30.7913	30.7024	31.1604	31.1816	31.0091	31.0692	31.1746	31.4295	31.2827	31.3012	31.1716	31.1756
Q9D404	3-oxoacyl-[acyl-carrier-protein] synthase, mitochondrial	Oxsm	0.376084	0.120948	0.134341		5	5	19.6	24.5881	24.9702	24.5308	24.7741	23.5598	24.3399	25.054	25.1595	24.5916	24.8025	24.5944	24.8175
Q9Z2A0	3-phosphoinositide-dependent protein kinase 1	Pdpk1	-0.324241	0.207117	0.190763		5	5	14	24.94	25.1434	25.1637	25.2895	25.1528	25.0077	25.0666	24.8633	24.9424	25.0061	23.6446	25.2287
P63325	40S ribosomal protein S10	Rps10	0.413015	2.30627e-05	0.0404558		5	5	32.7	34.1364	34.0936	34.0989	34.0457	34.2298	34.2354	34.3855	34.5208	34.5322	34.5193	34.6641	34.6961
P62281	40S ribosomal protein S11	Rps11	-0.0292581	0.899851	0.871514		8	8	41.1	32.7717	32.8977	32.4441	32.3651	32.9255	32.8947	32.5936	32.5577	32.0923	32.3118	33.2814	33.2862
P63323	40S ribosomal protein S12	Rps12	0.824679	0.000110596	0.00868889	+	7	7	56.1	32.9428	32.6959	32.6947	32.7263	32.6296	32.0659	33.1906	33.4337	33.5052	33.4758	33.4553	33.6428
P62301	40S ribosomal protein S13	Rps13	-0.0866769	0.689387	0.629411		8	8	39.7	33.5808	33.7453	33.2167	33.3473	33.5804	33.7126	33.2058	33.3146	33.1016	32.9702	34.0346	34.0362
P62264	40S ribosomal protein S14	Rps14	0.227367	0.0774939	0.220193		8	8	58.3	33.5179	33.5193	33.4174	33.4045	33.185	33.1179	33.4212	33.4082	33.4448	33.5034	33.8294	33.9194
P62843	40S ribosomal protein S15	Rps15	0.0592667	0.778329	0.728911		5	5	55.2	31.756	32.2932	31.9745	31.7259	31.2816	31.2712	31.3342	32.0876	31.4989	31.871	31.7845	32.0817
P62245	40S ribosomal protein S15a	Rps15a	0.282072	0.0126826	0.135686		6	6	51.5	33.2165	33.381	33.5143	33.3918	33.2788	33.2449	33.4079	33.4189	33.5987	33.601	33.7818	33.9114
P14131	40S ribosomal protein S16	Rps16	0.25581	0.233181	0.243343		9	9	45.2	33.344	33.3402	32.8511	32.8276	33.3526	33.251	33.3649	33.3856	32.9636	32.9658	33.8859	33.9354
P63276	40S ribosomal protein S17	Rps17	0.497022	0.00143326	0.0368767		9	9	53.3	33.4215	33.471	33.4212	33.2942	33.1232	33.2239	33.6971	33.6782	33.5756	33.7249	34.0984	34.163
P62270	40S ribosomal protein S18	Rps18	-0.0771961	0.731138	0.666929		6	6	33.6	32.9644	33.0106	32.7695	32.6816	33.3204	33.3085	32.7703	32.8488	32.5248	32.4504	33.4484	33.5492
Q9CZX8	40S ribosomal protein S19	Rps19	0.457404	0.000406118	0.0390807		5	5	23.4	32.7389	32.7515	32.8623	32.863	32.9775	32.8278	33.3966	33.3866	33.0516	33.032	33.4454	33.4532
P25444	40S ribosomal protein S2	Rps2	0.526282	0.00219416	0.0342072		14	14	46.8	33.7746	33.861	33.4407	33.3933	33.1731	33.4586	33.9382	33.9621	33.8642	33.9453	34.2303	34.319
P60867	40S ribosomal protein S20	Rps20	0.387487	0.00776286	0.0746089		4	4	23.5	33.5557	33.7322	33.8141	33.5898	33.3169	33.2846	33.7763	33.8947	33.7785	33.8367	34.0886	34.2433
Q9CQR2	40S ribosomal protein S21	Rps21	1.34303	0.0156148	0.0105801		4	4	57.8	32.1882	32.1912	31.839	31.9235	29.8207	29.9278	32.6249	32.5002	32.6879	32.5815	32.7275	32.8266
P62267	40S ribosomal protein S23	Rps23	-0.212669	0.694573	0.492678		3	3	39.9	30.5668	30.8242	30.2554	29.9783	29.6454	32.3196	29.1856	29.605	30.516	31.6637	30.5823	30.7612
P62849	40S ribosomal protein S24	Rps24	0.0329657	0.867146	0.844482		5	5	35.3	31.5765	31.6372	30.9937	30.9335	31.838	31.8118	31.3426	31.3201	31.3165	31.3848	31.8398	31.7846
P62852	40S ribosomal protein S25	Rps25	0.00582504	0.974144	0.972346		4	4	24	32.9394	32.9417	32.7261	32.6386	33.4386	33.2649	32.8448	32.8577	32.7537	32.7693	33.3581	33.4007
Q6ZWU9	40S ribosomal protein S27	Rps27	2.2754	0.0744798	0.0148634		2	1	28.6	30.0847	30.0226	29.8468	29.6934	24.3724	24.6434	30.3982	30.2833	30.2834	30.2545	30.4517	30.6447
Q6ZWY3	40S ribosomal protein S27-like	Rps27l	1.45684	0.043925	0.0153002		3	2	29.8	30.5331	30.7224	30.4054	30.4345	27.6956	27.3962	30.963	30.8408	31.0084	30.9038	31.0717	31.1405
P62858	40S ribosomal protein S28	Rps28	1.75468	9.52118e-05	0.00241509	+	5	5	44.9	30.7047	30.5681	30.0087	30.0921	29.2253	29.1887	31.2573	31.7546	31.7247	31.9427	31.8553	31.781
P62908	40S ribosomal protein S3	Rps3	0.547503	0.00310946	0.0331109		14	14	59.7	34.7876	34.7095	34.4061	34.4332	34.0722	34.0041	34.6908	34.9459	35.0584	35.0247	34.9608	35.0171
P62862	40S ribosomal protein S30	Fau	0.0988207	0.53173	0.549223		2	2	18.6	28.8177	28.8921	28.3288	28.242	29.0629	29.0931	28.7998	28.8717	28.9467	28.7481	28.8178	28.8453
P97351	40S ribosomal protein S3a	Rps3a	0.4762	0.00844644	0.0517555		12	12	46.2	33.5917	33.599	32.9823	33.0127	33.2657	33.0203	33.6027	33.7357	33.5085	33.5414	33.9965	33.9441
P62702	40S ribosomal protein S4, X isoform	Rps4x	-0.0353038	0.838433	0.824855		13	13	44.5	33.3693	33.3863	32.818	32.8872	33.0688	33.2713	32.8407	33.0061	32.889	32.8166	33.5152	33.5213
P97461	40S ribosomal protein S5	Rps5	-0.683613	0.00699129	0.0239409		5	5	42.6	32.6011	32.66	31.8404	31.7761	32.2904	32.0166	30.9603	31.3869	31.5148	31.6449	31.7065	31.8694
P62754	40S ribosomal protein S6	Rps6	-1.2511	0.0233728	0.0138282		3	3	15.7	30.4399	30.4947	30.801	30.64	30.1586	30.0844	27.9366	27.7289	30.2432	30.3055	29.4502	29.4475
P62082	40S ribosomal protein S7	Rps7	0.270643	0.347028	0.268968		7	7	44.3	34.6214	34.5782	33.7142	33.6452	32.9574	33.4689	34.0362	34.2904	34.2472	34.1762	33.9813	33.8778
P62242	40S ribosomal protein S8	Rps8	-0.968879	5.24427e-05	0.00581651	+	9	9	45.7	32.3679	32.3094	32.0464	32.3039	32.7939	32.5892	31.1497	31.1667	31.7223	31.6656	31.454	31.4392
Q6ZWN5	40S ribosomal protein S9	Rps9	-0.759101	0.0042898	0.0175624		10	10	33	32.2894	32.0102	31.6551	31.7355	32.6632	32.5935	31.0538	31.4118	31.2087	31.2919	31.7356	31.6906
P14206	40S ribosomal protein SA	Rpsa	0.0908483	0.0248733	0.471618		18	18	66.1	33.5714	33.577	33.5254	33.4698	33.4151	33.5186	33.594	33.5383	33.6957	33.6457	33.5656	33.5831
Q61112	45 kDa calcium-binding protein	Sdf4	0.139801	0.127696	0.363236		6	6	17.5	25.022	24.9257	24.7918	25.075	25.1548	24.8923	25.1194	25.2887	25.1682	24.8165	25.1475	25.1601
P61922	4-aminobutyrate aminotransferase, mitochondrial	Abat	-0.328638	0.0194009	0.112086		23	23	61.6	28.7433	28.7157	29.2098	29.3584	29.2319	29.1688	28.7287	28.8816	28.6692	28.6247	28.8345	28.7173
P10852	4F2 cell-surface antigen heavy chain	Slc3a2	0.111662	0.0669107	0.419392		12	12	30.4	28.2442	28.3247	28.1657	28.1915	28.4415	28.3865	28.3804	28.4655	28.4663	28.4729	28.3016	28.3375
Q9DCU9	4-hydroxy-2-oxoglutarate aldolase, mitochondrial	Hoga1	-0.105192	0.486992	0.523698		7	7	27.4	28.7264	28.6586	29.1693	29.1632	28.3606	28.4925	28.7333	28.7677	28.5085	28.519	28.6846	28.7264
Q9JLJ2	4-trimethylaminobutyraldehyde dehydrogenase	Aldh9a1	0.449088	6.97377e-05	0.035196		16	16	49	28.9216	28.9863	28.9671	28.9859	28.875	28.8215	29.304	29.6516	29.3567	29.4389	29.2958	29.205
Q9JM14	5(3)-deoxyribonucleotidase, cytosolic type	Nt5c	0.859008	2.44491e-06	0.00545972	+	9	9	56	28.1286	28.0123	28.287	28.2017	28.2428	28.2627	28.8891	28.9224	29.2928	29.2966	28.8894	28.9988
Q8VCE6	5(3)-deoxyribonucleotidase, mitochondrial	Nt5m	-0.38431	0.503761	0.284324		2	2	14.5	22.947	22.5377	23.1964	23.3081	22.5698	22.196	21.5296	22.6912	23.862	23.8709	20.7527	21.7427
P97789	5-3 exoribonuclease 1	Xrn1	0.100377	0.251995	0.485138		16	16	15.1	26.0499	25.9077	25.716	25.9134	25.7324	25.5017	25.874	25.8805	25.8945	25.8738	26.0219	25.8786
Q9DBR1	5-3 exoribonuclease 2	Xrn2	-0.0856949	0.131775	0.513091		22	22	30.8	28.8247	28.938	28.8141	28.8815	28.6507	28.681	28.7059	28.8041	28.6842	28.7692	28.6604	28.6519
P70290	55 kDa erythrocyte membrane protein	Mpp1	0.0496715	0.57364	0.707349		11	11	32.4	27.2871	27.2866	27.3874	27.6785	27.6613	27.4931	27.4714	27.615	27.5266	27.5961	27.5735	27.3093
Q5EG47	5-AMP-activated protein kinase catalytic subunit alpha-1	Prkaa1	-0.699373	0.000326441	0.0139048		12	11	29.5	26.8507	27.0305	26.5996	26.4854	26.9082	26.7338	25.8219	25.7998	26.1032	26.196	26.0266	26.4645
Q8BRK8	5-AMP-activated protein kinase catalytic subunit alpha-2	Prkaa2	-0.380155	0.136291	0.138189		2	1	5.6	22.4633	22.5357	22.4194	22.0684	22.5242	22.6084	22.1091	21.1879	22.2261	22.0966	22.858	21.8607
Q9R078	5-AMP-activated protein kinase subunit beta-1	Prkab1	-0.531549	0.0525209	0.0655305		5	5	28.5	25.9573	25.8502	25.7536	25.404	26.8163	26.6411	25.6335	25.9205	25.3623	25.4628	25.5825	25.2716
Q6PAM0	5-AMP-activated protein kinase subunit beta-2	Prkab2	-0.0144765	0.911324	0.921336		6	6	41	25.4813	25.5856	25.437	25.4336	25.2076	25.2162	25.3723	25.6236	25.4006	25.6639	25.3048	24.9091
O54950	5-AMP-activated protein kinase subunit gamma-1	Prkag1	-1.08527	3.01042e-05	0.004	+	12	10	42.4	28.0707	27.9047	27.4321	27.5278	28.0739	27.7414	26.3499	26.6651	26.7534	26.5303	26.8884	27.0519
Q91WG5	5-AMP-activated protein kinase subunit gamma-2	Prkag2	-0.353444	0.225928	0.182174		7	5	15.4	25.644	25.831	24.7331	25.384	25.3142	25.6862	24.6043	24.492	25.4021	24.6892	25.551	25.7332
P97478	5-demethoxyubiquinone hydroxylase, mitochondrial	Coq7	-0.088267	0.233698	0.519673		7	7	47	28.2536	28.293	28.5396	28.4804	28.1737	28.432	28.3141	28.1922	28.1302	28.2991	28.3334	28.3738
Q9D110	5-formyltetrahydrofolate cyclo-ligase	Mthfs	0.25014	0.125245	0.215277		4	4	28.6	26.5406	26.7754	27.2167	26.9925	26.3953	26.3626	26.8162	26.7889	27.0247	27.0439	27.0217	27.0886
Q9CZ57	5-methylcytosine rRNA methyltransferase NSUN4	Nsun4	0.101098	0.571989	0.55674		5	5	14.7	24.4738	23.6427	24.0002	24.1029	23.9409	24.5671	24.5768	24.3361	23.8548	24.2238	24.2709	24.0718
Q8C5P5	5-nucleotidase domain-containing protein 1	Nt5dc1	0.154651	0.59142	0.477922		5	5	13.7	24.0993	24.162	24.1622	23.4555	24.4087	23.0393	24.3303	24.3472	24.1221	24.3635	23.2443	23.8475
Q8K010	5-oxoprolinase	Oplah	0.00898457	0.905939	0.945423		16	16	17.2	26.381	26.4286	26.7943	26.7069	26.5067	26.5953	26.6554	26.6458	26.5799	26.4232	26.6026	26.5598
Q8R1K4	5-phosphohydroxy-L-lysine phospho-lyase	Phykpl	0.153893	0.749488	0.578724		3	3	9	24.6901	23.6269	23.0729	24.7212	24.4199	24.3387	24.7216	24.8757	23.6085	23.4842	23.3995	25.7036
P63038	60 kDa heat shock protein, mitochondrial	Hspd1	-0.192205	0.01618	0.233962		37	37	74	33.6829	33.6802	33.8798	33.8752	33.9599	34.0021	33.6395	33.493	33.7487	33.7175	33.6731	33.6551
O08848	60 kDa SS-A/Ro ribonucleoprotein	Trove2	0.256748	0.00824563	0.15275		9	9	21	27.6862	27.6652	27.5352	27.4837	27.5741	27.3424	27.7958	27.9156	27.9684	27.8725	27.5946	27.6803
P14869	60S acidic ribosomal protein P0	Rplp0	0.158326	0.174535	0.339694		9	9	47.9	33.9634	34.018	33.9033	33.9117	33.6512	33.7423	33.9609	34.1325	33.8112	33.738	34.1754	34.3219
P47955	60S acidic ribosomal protein P1	Rplp1	0.0286624	0.914533	0.883087		6	6	95.6	34.4199	34.6088	33.9639	34.2277	33.9533	32.8498	33.88	34.1562	34.1249	34.1856	33.8372	34.0115
P99027	60S acidic ribosomal protein P2	Rplp2	0.817401	2.64413e-05	0.00772638	+	9	9	73.9	33.5303	33.5218	33.5478	33.4428	33.7522	33.8055	34.6568	34.7485	34.4053	34.2647	34.2405	34.1891
Q99L48	60S ribosomal export protein NMD3	Nmd3	0.177552	0.122942	0.294676		5	5	11.7	26.3435	26.4821	26.214	26.1075	26.0498	26.2296	26.3379	26.7341	26.5442	26.4535	26.2216	26.2005
Q6ZWV3	60S ribosomal protein L10	Rpl10	0.0413249	0.858673	0.817768		5	5	25.2	31.7358	31.795	31.2744	31.249	30.9004	31.0811	30.8053	31.2391	31.2072	31.27	31.8364	31.9256
P53026	60S ribosomal protein L10a	Rpl10a	-0.696945	0.00193195	0.0176548		8	8	28.6	30.4723	30.3972	30.4405	30.3906	31.1446	31.0913	29.699	30.1597	29.816	29.8743	30.1954	30.0104
Q9CXW4	60S ribosomal protein L11	Rpl11	-0.0948652	0.471701	0.543397		11	11	51.1	33.1863	33.2864	33.3768	33.3629	33.4814	33.3821	32.9064	33.0443	33.1069	33.2413	33.5804	33.6276
P35979	60S ribosomal protein L12	Rpl12	0.136457	0.392467	0.435329		8	8	60.6	33.4638	33.57	33.7148	33.5937	34.0107	34.2845	33.9924	33.8864	33.6788	33.6649	34.082	34.1516
P47963	60S ribosomal protein L13	Rpl13	-0.48443	0.0840121	0.0864672		4	4	19	31.5918	31.6048	30.4784	30.5374	31.1374	31.163	29.996	30.3509	30.6778	30.6573	30.8888	31.0352
P19253	60S ribosomal protein L13a	Rpl13a	-0.776001	0.0380423	0.0329069		4	4	20.7	29.9836	30.0234	28.9642	28.7411	29.6568	30.0865	28.0853	28.2246	28.83	29.0304	29.4482	29.1811
Q9CR57	60S ribosomal protein L14	Rpl14	-0.998777	0.00160194	0.00904021	+	4	4	21.7	30.1316	30.2486	30.0559	30.0561	30.9127	30.8297	28.7755	28.9439	29.5792	29.4853	29.672	29.786
Q9CZM2	60S ribosomal protein L15	Rpl15	-2.38936	1.49116e-06	0.000571429	+	6	6	23	29.6373	29.6232	29.6176	29.6527	29.6664	29.1025	26.5948	26.3644	27.6244	27.5376	27.4237	27.4187
Q9CPR4	60S ribosomal protein L17	Rpl17	-0.980695	0.00604971	0.0123465		8	8	42.4	33.1035	33.0401	31.9135	31.8924	32.5072	32.0753	30.8185	31.1001	31.4884	31.4961	31.8185	31.9264
P35980	60S ribosomal protein L18	Rpl18	-3.36383	2.10993e-07	0	+	3	3	19.7	30.5272	30.6271	30.3398	30.4184	30.7435	30.5567	26.2054	26.5578	27.3155	27.4236	27.7547	27.7727
P62717	60S ribosomal protein L18a	Rpl18a	-0.916234	0.0322374	0.0237826		5	5	25	32.4499	32.5664	31.4748	31.5922	32.3787	32.4847	30.6404	30.6352	30.924	30.8292	32.1567	32.2638
O09167	60S ribosomal protein L21	Rpl21	-0.674631	0.0870428	0.0578567		4	4	25.6	32.8985	32.6779	31.7105	31.787	32.5693	32.3491	30.8586	30.8788	31.6807	31.5672	32.4146	32.5446
P67984	60S ribosomal protein L22	Rpl22	0.0658614	0.691227	0.678494		5	5	51.6	33.0767	33.2829	32.7817	32.9172	33.6927	33.5799	33.3182	33.2302	33.133	33.1223	33.4368	33.4858
Q9D7S7	60S ribosomal protein L22-like 1	Rpl22l1	0.270178	0.048315	0.168882		2	2	29.5	31.3792	31.3047	30.9423	31.3467	31.1364	30.8479	31.3053	31.7818	31.2528	31.3265	31.4309	31.4811
P62830	60S ribosomal protein L23	Rpl23	0.14057	0.298445	0.403123		5	5	49.3	33.2728	33.5359	33.1734	33.2654	32.8383	33.3974	33.15	33.186	33.4925	33.3259	33.48	33.6922
P62751	60S ribosomal protein L23a	Rpl23a	-0.384561	0.162399	0.146153		7	7	35.3	32.0352	32.2783	31.5182	31.6024	32.6083	32.4052	31.1613	31.1562	31.9261	31.6758	32.053	32.1678
Q8BP67	60S ribosomal protein L24	Rpl24	-0.865831	0.0503138	0.0319185		4	4	25.5	30.8134	30.886	29.9646	29.9221	31.3741	31.1393	28.6962	29.1357	30.0328	30.0932	30.4979	30.4487
P61255	60S ribosomal protein L26	Rpl26	-0.353642	0.272303	0.199126		3	3	11.7	31.1285	31.6214	30.5662	30.4421	31.2912	31.2062	30.0363	30.121	30.7425	30.474	31.314	31.4459
P61358	60S ribosomal protein L27	Rpl27	-0.115251	0.598758	0.538612		6	6	42.6	32.8346	32.9057	32.259	32.1704	32.9358	32.6701	32.1668	32.1461	32.5362	32.2604	32.8902	33.0844
P14115	60S ribosomal protein L27a	Rpl27a	-0.330852	0.159626	0.170909		5	5	29.7	32.3359	32.7066	32.0971	32.0761	33.0034	32.8952	32.0241	32.0571	31.8922	31.9021	32.5764	32.6772
P41105	60S ribosomal protein L28	Rpl28	-0.781321	0.0443711	0.0348033		2	2	13.1	29.8895	29.9564	29.0418	29.2715	29.8512	29.9396	27.8327	28.1409	29.2833	28.9617	29.6668	29.3769
P27659	60S ribosomal protein L3	Rpl3	-1.53095	0.0110294	0.0083003	+	11	11	36.7	31.3775	31.41	31.0014	31.0916	31.2377	31.1573	29.3791	28.7949	28.7476	28.799	30.9768	31.3923
P62889	60S ribosomal protein L30	Rpl30	0.483211	0.000673651	0.0359771		5	5	51.3	33.774	33.7043	33.6132	33.5744	33.7409	33.354	34.1362	34.0989	33.922	33.8839	34.2288	34.3904
P62900	60S ribosomal protein L31	Rpl31	0.705226	0.00807845	0.0237383		2	2	19.2	31.6477	31.7592	31.0204	31.6531	30.6371	30.8064	32.0207	31.9078	31.722	32.2547	31.8334	32.0165
P62911	60S ribosomal protein L32	Rpl32	-0.459716	0.265006	0.158086		3	3	27.4	31.2311	31.2512	29.5626	29.5153	31.118	31.0102	30.471	30.4476	29.5472	29.5905	30.4826	30.3913
Q9D1R9	60S ribosomal protein L34	Rpl34	-2.49638	0.171109	0.0320737		2	2	12.8	24.0345	23.9073	28.0219	26.9403	28.4618	30.078	27.5064	27.7087	27.0827	21.4621	21.2437	21.4619
Q6ZWV7	60S ribosomal protein L35	Rpl35	-0.256049	0.693172	0.466832		2	2	22.8	23.9248	24.2084	22.1114	23.2341	25.7268	25.7838	23.3359	23.2295	23.9226	23.8616	24.7754	24.328
O55142	60S ribosomal protein L35a	Rpl35a	0.212661	0.301764	0.302455		2	2	9.1	31.0858	31.1804	30.5828	30.6611	30.5496	30.5251	30.9068	30.8842	30.6147	30.5853	31.4757	31.3941
P47964	60S ribosomal protein L36	Rpl36	-0.536583	0.0341894	0.0568005		2	2	18.1	31.0087	31.071	30.3797	30.4577	31.1792	30.9331	29.9364	29.8617	30.2408	30.18	30.6527	30.9383
P61514	60S ribosomal protein L37a	Rpl37a	0.55325	0.206436	0.114		2	2	32.6	30.0026	30.0991	29.4901	29.5027	28.1447	27.7595	29.5831	29.464	29.6209	29.7093	29.9614	29.9796
Q9JJI8	60S ribosomal protein L38	Rpl38	1.46849	0.0048475	0.00674717	+	6	6	50	31.449	31.5441	31.0254	31.1178	29.6096	29.2554	32.0333	32.0485	32.0697	31.933	32.3438	32.3839
P62892	60S ribosomal protein L39	Rpl39	-0.144517	0.658063	0.526002		2	2	19.6	27.1366	27.2178	26.5892	25.9296	27.0065	27.0409	27.1371	26.3722	26.317	25.7963	27.3459	27.0851
Q9D8E6	60S ribosomal protein L4	Rpl4	-2.91563	1.68161e-09	0	+	13	13	36.3	32.0088	32.03	32.1747	32.2369	32.6403	32.4487	29.1674	29.1752	29.1833	29.2061	29.623	29.6907
P47962	60S ribosomal protein L5	Rpl5	0.255962	0.139857	0.215172		12	12	45.1	33.2401	33.1821	33.0515	32.9899	32.6937	32.7773	32.9423	33.0752	32.9936	33.1515	33.6295	33.6783
P47911	60S ribosomal protein L6	Rpl6	-2.34422	1.50108e-05	0.00133333	+	5	5	20.3	30.6024	30.7248	30.2315	30.4108	30.6784	30.8329	27.3913	27.4477	28.2593	28.3428	29.0232	28.9513
P14148	60S ribosomal protein L7	Rpl7	-2.93169	1.1418e-07	0	+	11	11	41.1	31.5111	31.4242	31.8634	31.7387	31.6099	31.522	27.9742	28.0761	28.9366	28.9603	28.9435	29.1884
P12970	60S ribosomal protein L7a	Rpl7a	-0.88095	0.00590817	0.014744		13	13	44	32.1751	32.3709	32.0861	31.9396	31.8504	31.8953	30.3854	30.6483	31.1892	31.1964	31.9219	31.6906
Q9D8M4	60S ribosomal protein L7-like 1	Rpl7l1	-0.190582	0.207078	0.300287		6	6	31.3	26.9662	27.0156	26.4484	26.292	26.7511	26.439	26.448	26.4532	26.2617	26.3044	26.6007	26.7008
P62918	60S ribosomal protein L8	Rpl8	-0.329448	0.387077	0.252601		7	7	36.6	31.0099	31.0598	30.5824	30.5461	29.6099	30.2376	29.2282	29.434	30.2805	30.3253	30.8447	30.9564
P51410	60S ribosomal protein L9	Rpl9	0.378969	0.0298515	0.0959711		9	9	60.9	32.1176	32.3873	32.6004	32.4752	31.8713	32.1001	32.3498	32.4578	32.9069	32.9402	32.5054	32.6656
Q9CXK8	60S ribosome subunit biogenesis protein NIP7 homolog	Nip7	0.198193	0.0833972	0.254826		7	7	51.7	29.6892	29.5806	29.6997	29.6282	29.4455	29.4538	29.5207	29.4652	29.8808	29.9104	29.9262	29.983
P70265	6-phosphofructo-2-kinase/fructose-2,6-bisphosphatase 2	Pfkfb2	0.0540002	0.883897	0.809791		3	3	6.4	22.2187	24.058	23.9348	23.3369	24.8236	23.7089	23.7224	23.614	24.04	23.5958	23.6994	23.7332
Q9DCD0	6-phosphogluconate dehydrogenase, decarboxylating	Pgd	0.00507514	0.921813	0.966755		19	19	55.1	31.471	31.4388	31.3838	31.3888	31.3195	31.2552	31.3228	31.4865	31.4822	31.4255	31.2964	31.2743
Q9CQ60	6-phosphogluconolactonase	Pgls	0.945248	2.53639e-07	0.00368504	+	13	13	87.2	31.4989	31.406	31.3993	31.3975	31.1499	31.3235	32.1823	32.3739	32.4517	32.4901	32.1979	32.1506
Q9R1Z7	6-pyruvoyl tetrahydrobiopterin synthase	Pts	-0.0422182	0.758973	0.773218		6	6	57.6	28.972	29.0148	29.5521	29.4559	29.6299	29.6017	29.382	29.2686	29.192	29.1943	29.3999	29.5362
P33434	72 kDa type IV collagenase	Mmp2	0.281103	0.186166	0.210767		3	3	7.4	23.3713	22.9015	23.3378	23.0809	22.6759	23.2967	23.3934	23.8671	23.4626	23.2763	23.6506	22.7009
P20029	78 kDa glucose-regulated protein	Hspa5	0.108059	0.415982	0.499034		30	29	42	33.7186	33.695	33.7079	33.7074	34.3365	34.2196	33.9592	33.9738	33.9151	33.9361	34.1389	34.1102
O88455	7-dehydrocholesterol reductase	Dhcr7	0.752416	0.00040508	0.0121606		3	3	7.6	22.7294	22.4944	22.4477	22.1134	22.7957	22.7697	23.6684	23.393	23.1631	23.1897	23.0023	23.4482
Q3UFY7	7-methylguanosine phosphate-specific 5-nucleotidase	Nt5c3b	0.373471	0.00334955	0.0725837		14	14	62.7	29.726	29.6168	29.5531	29.5908	29.3608	29.4951	29.665	29.7924	30.1925	30.1471	29.857	29.9293
Q8K3A9	7SK snRNA methylphosphate capping enzyme	Mepce	-0.158268	0.0560562	0.306231		10	10	27.2	26.0335	25.9273	26.0507	25.9942	25.902	25.8912	26.0082	25.9142	25.6728	25.5805	25.9212	25.7525
P97857	A disintegrin and metalloproteinase with thrombospondin motifs 1	Adamts1	-0.491931	0.018291	0.0564796		4	4	6.7	26.7955	26.5925	26.7613	27.1193	27.2227	27.1989	25.9808	26.1641	26.8555	26.7286	26.4223	26.5873
Q566J8	AarF domain-containing protein kinase 4	Adck4	0.0526463	0.764343	0.741228		7	7	20.6	25.7459	25.7803	25.9936	25.8109	24.986	25.984	26.1106	25.8531	25.5888	25.7269	25.7008	25.6363
Q9Z1Q2	Abhydrolase domain-containing protein 16A	Abhd16a	-0.117319	0.449459	0.486806		4	4	9.1	22.5844	22.9429	22.7737	22.7406	22.8945	23.3592	22.5167	22.4426	22.8115	22.9318	23.1096	22.7792
Q8VD66	Abhydrolase domain-containing protein 4	Abhd4	-1.49886	0.00373951	0.00610435	+	4	4	21.1	24.1993	24.3202	23.8228	24.1077	25.8153	25.4421	22.1758	23.5167	23.4446	23.4124	22.7203	23.4448
Q8CBW3	Abl interactor 1	Abi1	-0.481661	0.0084379	0.0507441		10	7	27	28.0402	28.1033	27.8215	27.9248	28.1555	27.8865	27.0823	27.3959	27.8329	27.9096	27.6172	27.2039
P62484	Abl interactor 2	Abi2	-0.491611	0.0123649	0.0521939		9	6	21.3	26.4518	26.3618	25.6534	25.9036	25.6828	25.7145	25.2589	25.4041	25.7512	25.5128	25.3633	25.5279
Q9D2R0	Acetoacetyl-CoA synthetase	Aacs	-0.305726	0.0217062	0.127335		10	10	19.8	26.9736	26.9928	26.8667	26.5549	27.0093	26.7205	26.2056	26.4778	26.7666	26.7027	26.4641	26.6667
Q8CAY6	Acetyl-CoA acetyltransferase, cytosolic	Acat2	0.314893	0.0326483	0.128385		11	11	56.7	30.0421	30.0153	30.5029	30.4322	30.5511	30.7711	30.6625	30.5902	30.8082	30.7716	30.7433	30.6283
Q8QZT1	Acetyl-CoA acetyltransferase, mitochondrial	Acat1	0.0746638	0.41018	0.589139		14	14	48.8	31.3087	31.3197	31.6817	31.5482	31.4743	31.268	31.5836	31.702	31.5019	31.5161	31.2894	31.4555
Q5SWU9	Acetyl-CoA carboxylase 1	Acaca	0.185645	0.0106064	0.238745		29	24	17.4	27.0488	27.1405	26.9272	26.7836	26.9375	26.9964	27.1871	27.1763	27.2666	27.1715	27.1184	27.028
E9Q4Z2	Acetyl-CoA carboxylase 2	Acacb	0.0645742	0.567385	0.650356		6	1	3	22.2383	21.9759	21.7109	21.6733	21.5911	22.0081	21.9175	22.0724	21.9631	21.9666	21.8968	21.7687
Q99NB1	Acetyl-coenzyme A synthetase 2-like, mitochondrial	Acss1	-1.08973	0.00200041	0.00819335	+	15	15	31.1	27.279	27.1034	27.6454	27.7715	28.4213	28.4572	27.084	26.424	26.4764	26.3598	26.9727	26.8225
Q9QXG4	Acetyl-coenzyme A synthetase, cytoplasmic	Acss2	0.269377	0.0492258	0.170062		7	7	15	25.2396	25.0394	25.5644	25.5342	25.18	25.1602	25.6754	25.8781	25.5917	25.4245	25.4481	25.3162
Q99J27	Acetyl-coenzyme A transporter 1	Slc33a1	0.694481	0.107324	0.0619006		5	5	11.8	22.5375	22.5187	22.8626	22.8027	24.4945	23.856	23.548	23.8476	24.243	24.4959	24.0562	23.048
Q9JJR7	Achaete-scute homolog 3	Ascl3	0.421611	0.341151	0.199512		2	2	13.2	26.2827	26.4851	26.2477	26.2748	24.5299	24.2058	25.9266	26.2824	25.9154	26.2147	25.9581	26.2585
Q9WV54	Acid ceramidase	Asah1	-0.315648	0.0163534	0.117082		12	12	36.3	29.6818	29.7744	29.6147	29.6483	29.3721	29.8988	29.0408	29.5196	29.1991	29.3041	29.5171	29.5155
P70158	Acid sphingomyelinase-like phosphodiesterase 3a	Smpdl3a	-0.393469	0.0409502	0.0960936		6	6	23.6	26.2686	26.3146	26.5486	26.4708	26.205	26.4099	26.0373	26.2209	26.3115	25.7776	26.2271	25.2823
P58242	Acid sphingomyelinase-like phosphodiesterase 3b	Smpdl3b	-0.188141	0.373171	0.35239		2	2	5.7	24.275	24.2911	24.3122	24.2429	23.6691	23.9507	24.0468	23.0949	24.0855	24.0786	24.2715	24.0349
Q8BP56	Acid trehalase-like protein 1	Athl1	0.593271	0.192888	0.102075		5	5	8.4	23.9094	23.9077	24.604	24.606	21.9376	24.4397	24.6925	24.8533	24.2819	24.378	24.496	24.2623
Q9JI19	Acidic fibroblast growth factor intracellular-binding protein	Fibp	0.000138601	0.999624	0.999366		6	6	24.4	24.5209	24.3897	24.7593	24.7431	24.791	26.2206	24.6866	24.6039	25.1342	25.1178	25.0658	24.8171
O35381	Acidic leucine-rich nuclear phosphoprotein 32 family member A	Anp32a	0.437153	3.83121e-05	0.0363279		10	10	36	32.758	32.8904	32.7612	32.7145	32.6018	32.6328	33.0467	33.1836	33.2745	33.3162	33.0605	33.1001
Q9EST5	Acidic leucine-rich nuclear phosphoprotein 32 family member B	Anp32b	0.229823	0.00680233	0.177265		4	4	19.9	32.4695	32.4777	32.2944	32.2092	32.3134	32.212	32.3719	32.6734	32.6007	32.6696	32.5402	32.4995
P97822	Acidic leucine-rich nuclear phosphoprotein 32 family member E	Anp32e	0.423192	0.000363479	0.0459375		7	7	30.4	31.8168	32.0215	31.7107	31.7091	31.8261	31.6861	32.076	32.3438	32.4582	32.1837	32.0931	32.1547
Q99KI0	Aconitate hydratase, mitochondrial	Aco2	-0.331008	0.000644773	0.0806559		33	33	55.5	32.737	32.7974	33.0956	33.1425	32.8765	32.9852	32.6087	32.6648	32.6098	32.614	32.5751	32.5759
Q80YS6	Actin filament-associated protein 1	Afap1	1.01605	0.000595379	0.00724324	+	5	4	7.8	23.4395	23.1902	22.6434	23.0586	22.7905	23.0178	23.5298	23.6446	24.2852	24.6483	24.1764	23.9521
Q8BZI0	Actin filament-associated protein 1-like 1	Afap1l1	0.101448	0.639689	0.580401		4	3	6.8	21.4759	21.2653	21.8636	21.5848	20.5801	20.8088	21.5298	21.1758	21.4393	21.2136	21.2617	21.5669
Q5DTU0	Actin filament-associated protein 1-like 2	Afap1l2	0.0107164	0.850196	0.930298		11	11	19.3	25.3507	25.4616	25.3375	25.4469	25.3406	25.6076	25.4488	25.5428	25.4002	25.2889	25.4543	25.4741
P68033	Actin, alpha cardiac muscle 1	Actc1	-0.161594	0.0899449	0.311132		28	1	80.1	34.0754	34.082	34.3445	34.2265	34.1478	34.1164	33.8333	33.7819	34.0296	33.9711	34.27	34.1372
P62737	Actin, aortic smooth muscle	Acta2	-2.12863	0.00690927	0.00487356	+	27	1	80.1	26.9733	25.8523	27.9709	27.982	30.2535	28.8789	25.8908	25.7669	25.8003	25.4786	25.943	26.2595
P60710	Actin, cytoplasmic 1	Actb	-0.962201	0.116884	0.0454042		33	2	83.7	30.8963	30.9255	30.8029	30.9789	31.5557	31.3436	31.0332	27.5193	30.3424	29.9818	30.8194	31.0335
P63260	Actin, cytoplasmic 2	Actg1	0.0530663	0.426482	0.673189		33	2	84	37.1719	37.1899	37.2193	37.2073	36.8482	37.0439	37.0462	37.1838	37.2093	37.1682	37.2041	37.1875
Q8K4G5	Actin-binding LIM protein 1	Ablim1	-0.251387	0.0262435	0.173356		5	5	9.6	24.913	24.74	25.1249	25.1253	25.1659	25.0422	24.6931	24.9154	24.7716	24.6342	24.5719	25.0167
Q8K298	Actin-binding protein anillin	Anln	-0.325244	0.00256873	0.0929455		9	9	12.7	25.4659	25.4088	25.4745	25.1239	25.09	25.2499	25.0203	25.1195	25.053	24.9186	24.8793	24.8708
Q9Z2N8	Actin-like protein 6A	Actl6a	0.0893548	0.263834	0.520788		15	15	50.6	30.0238	30.1279	30.087	30.1376	29.9292	29.9347	30.0706	29.9273	30.2787	30.3557	30.113	30.0309
Q9QZB7	Actin-related protein 10	Actr10	-0.311083	0.202924	0.19739		9	9	33.3	27.0517	27.098	27.0482	27.0382	26.859	26.9435	27.0953	25.5993	26.8489	26.759	27.0379	26.8317
P61161	Actin-related protein 2	Actr2	-0.00471814	0.968134	0.973944		14	14	42.6	30.2705	30.2222	29.9523	29.9766	30.5105	30.486	30.2649	30.4002	30.3451	30.276	30.0201	30.0835
Q9R0Q6	Actin-related protein 2/3 complex subunit 1A	Arpc1a	-0.639377	0.000253359	0.0159885		11	10	44.1	30.6291	30.5109	30.3025	30.3619	30.1182	30.124	29.5419	29.6881	29.6345	29.4757	29.9093	29.9607
Q9WV32	Actin-related protein 2/3 complex subunit 1B	Arpc1b	-0.339643	0.0167899	0.103747		15	14	60.8	31.1484	31.0537	31.0333	30.9119	30.4844	30.7574	30.4563	30.7189	30.3563	30.4444	30.6589	30.7165
Q9CVB6	Actin-related protein 2/3 complex subunit 2	Arpc2	0.399256	0.000675952	0.0550237		19	19	72	32.2423	32.0761	32.3555	32.2241	32.0329	31.8853	32.3543	32.5863	32.6158	32.6571	32.4912	32.507
Q9JM76	Actin-related protein 2/3 complex subunit 3	Arpc3	0.175066	0.122349	0.29901		5	5	39.3	31.0614	31.1448	31.2233	31.3448	31.2733	31.5029	31.2734	31.7106	31.1648	31.4238	31.5997	31.4286
P59999	Actin-related protein 2/3 complex subunit 4	Arpc4	0.185966	0.0331326	0.252813		11	11	74.4	32.6907	32.8203	33.0385	32.8877	32.9209	32.9665	32.8529	33.0589	33.1471	33.1079	33.0081	33.2657
Q9CPW4	Actin-related protein 2/3 complex subunit 5	Arpc5	0.318019	0.0141917	0.113682		7	7	57.6	31.3631	31.3942	31.5893	31.5667	31.8821	31.924	31.9738	31.9497	31.8471	31.7658	32.0229	32.0682
Q9D898	Actin-related protein 2/3 complex subunit 5-like protein	Arpc5l	0.391402	0.00611454	0.0708962		9	9	58.8	29.866	30.0422	29.9852	29.946	30.4	30.4535	30.4161	30.3886	30.5277	30.4818	30.4927	30.7343
Q99JY9	Actin-related protein 3	Actr3	0.0534932	0.322451	0.660997		19	19	61	31.3765	31.3236	31.4175	31.4542	31.2295	31.1512	31.323	31.4453	31.3247	31.4005	31.4102	31.3697
Q80US4	Actin-related protein 5	Actr5	0.386706	0.312917	0.20064		4	4	10.4	21.9281	21.785	22.0528	22.4994	23.7945	23.4957	23.2559	23.1461	22.7976	22.5961	22.9238	23.1561
Q9D864	Actin-related protein 6	Actr6	-0.459607	0.0889598	0.0952511		2	2	6.1	22.2216	22.1913	21.3412	22.1421	23.1084	22.4223	22.0964	21.7222	21.516	21.8357	21.7501	21.7486
Q8R2S9	Actin-related protein 8	Actr8	-0.0933396	0.58456	0.578191		2	2	5.1	22.2692	22.6611	22.8927	22.7438	22.2278	22.8915	22.8066	22.7531	22.0734	22.375	22.4666	22.6514
P11031	Activated RNA polymerase II transcriptional coactivator p15	Sub1	0.23085	0.0508192	0.206923		7	7	39.4	32.5039	32.5338	32.9555	32.9675	33.002	32.9272	32.9521	32.9118	33.0133	33.0658	33.1908	33.1412
Q9QXN3	Activating signal cointegrator 1	Trip4	-0.157708	0.179737	0.342442		4	4	7.7	24.6488	24.5543	24.3766	24.5428	24.4668	24.0575	24.1833	24.2808	24.1774	24.1742	24.2743	24.6105
Q9D8Z1	Activating signal cointegrator 1 complex subunit 1	Ascc1	0.0377283	0.654459	0.770378		6	6	17.1	25.2786	25.5981	25.1514	25.302	25.4827	25.4016	25.5261	25.5742	25.2988	25.2985	25.3165	25.4266
Q91WR3	Activating signal cointegrator 1 complex subunit 2	Ascc2	-0.17103	0.0355744	0.275157		12	12	24.3	25.5702	25.5529	25.4031	25.3461	25.5819	25.425	25.0606	25.327	25.4915	25.3618	25.302	25.3102
E9PZJ8	Activating signal cointegrator 1 complex subunit 3	Ascc3	-0.0473474	0.729372	0.745853		9	9	4.7	24.7237	24.761	24.5243	24.5214	24.9711	25.2412	24.466	24.8189	24.8363	24.9381	24.6163	24.7829
Q7TT18	Activating transcription factor 7-interacting protein 1	Atf7ip	-0.0781082	0.116158	0.537508		5	5	7.7	25.2407	25.25	25.3168	25.244	25.1186	25.2205	25.2568	25.2503	25.1071	25.1449	25.0163	25.1466
Q8BK64	Activator of 90 kDa heat shock protein ATPase homolog 1	Ahsa1	0.179072	0.0360791	0.263343		13	13	56.2	30.0747	30.0921	29.9719	29.9946	29.8018	29.7415	30.0634	30.2691	30.0967	30.2562	30.0084	30.0571
Q8N9S3	Activator of 90 kDa heat shock protein ATPase homolog 2	Ahsa2	0.353676	0.405025	0.249194		3	3	10.3	24.6518	24.3966	24.4646	24.24	22.7047	25.7022	24.4715	24.9844	24.7736	24.9825	24.6764	24.3934
Q9QYL7	Activator of basal transcription 1	Abt1	-0.0385335	0.922038	0.869317		3	3	13	24.7318	23.7318	23.6535	23.8705	23.6112	24.109	24.0409	22.5122	23.8134	23.6327	24.517	24.9604
Q5SSL4	Active breakpoint cluster region-related protein	Abr	-0.200459	0.02565	0.228947		15	14	23.9	26.5594	26.8145	26.5873	26.5457	26.6547	26.4074	26.2798	26.4868	26.3855	26.6096	26.298	26.3065
Q8C6B9	Active regulator of SIRT1	Rps19bp1	0.350287	0.00759066	0.0892843		3	3	30.8	26.9041	26.9494	26.5445	26.6283	26.8232	26.932	27.237	26.9775	27.0739	26.901	27.3077	27.3862
Q9Z103	Activity-dependent neuroprotector homeobox protein	Adnp	-0.0823901	0.236887	0.538434		28	28	33.9	29.1486	29.1155	29.1161	29.0895	28.8058	28.859	28.9748	29.0302	28.8904	28.8752	28.958	28.9116
Q9CR21	Acyl carrier protein, mitochondrial	Ndufab1	0.876911	0.00524911	0.0144339		2	2	9.6	27.8083	28.4087	27.8436	27.2649	27.159	27.0415	27.9794	28.6428	28.553	28.7599	28.6366	28.2157
Q8R146	Acylamino-acid-releasing enzyme	Apeh	-0.279672	0.0266147	0.149719		19	19	46.9	29.0323	29.0006	29.2908	29.2465	28.65	28.81	28.7466	28.6033	28.7831	28.8564	28.7218	28.6409
Q8K370	Acyl-CoA dehydrogenase family member 10	Acad10	0.0246973	0.845948	0.864909		8	8	8.1	27.3364	27.6298	27.9703	28.0692	27.5404	27.8072	27.843	27.7798	27.6221	27.744	27.5909	27.9216
Q80XL6	Acyl-CoA dehydrogenase family member 11	Acad11	0.384502	0.00174846	0.0650798		7	7	17.1	25.4881	25.576	25.5984	25.4597	25.2084	25.1001	25.9163	25.8825	25.7587	25.6898	25.7313	25.7591
Q8JZN5	Acyl-CoA dehydrogenase family member 9, mitochondrial	Acad9	-0.0366977	0.560355	0.763599		18	18	38.1	29.0552	29.015	29.0023	28.9456	28.9416	28.9582	29.0435	29.1948	28.9071	28.8343	28.8411	28.8768
P13011	Acyl-CoA desaturase 2	Scd2	0.121892	0.722438	0.58995		2	2	10.6	22.6315	22.2958	22.035	22.2055	23.7326	23.6619	23.1444	23.0099	23.2405	22.428	22.5751	22.8957
Q8VCW8	Acyl-CoA synthetase family member 2, mitochondrial	Acsf2	-0.0644226	0.285158	0.610072		14	14	36.4	29.2539	29.2361	29.1888	29.2469	29.1551	28.9841	29.0584	29.2738	29.1399	29.1348	28.9936	29.0778
Q3URE1	Acyl-CoA synthetase family member 3, mitochondrial	Acsf3	-0.201555	0.0026048	0.204995		8	8	22.1	26.5743	26.4733	26.7363	26.7534	26.6907	26.5653	26.3628	26.3928	26.4954	26.4961	26.4269	26.4102
Q9D061	Acyl-CoA-binding domain-containing protein 6	Acbd6	0.02946	0.787082	0.830683		4	4	19.1	26.0604	25.9546	25.6711	25.6435	26.0984	25.5375	25.7759	25.8148	25.8833	25.7792	26.0484	25.8406
P31786	Acyl-CoA-binding protein	Dbi	1.29517	0.00167656	0.00613793	+	3	3	50.6	29.2055	28.9722	29.4167	29.4116	27.8899	28.0319	30.4485	30.2832	29.6679	29.9014	30.1079	30.29
Q91VA0	Acyl-coenzyme A synthetase ACSM1, mitochondrial	Acsm1	-0.77944	0.102547	0.0524593		9	9	28.8	25.2823	25.1592	26.6604	26.8013	27.2736	26.6706	26.1601	25.8162	25.0209	24.8834	25.0714	26.2186
Q8K0L3	Acyl-coenzyme A synthetase ACSM2, mitochondrial	Acsm2	-0.470462	0.003652	0.0465967		19	19	50.4	29.3274	29.3229	29.7438	29.8267	29.9841	29.8645	29.282	29.2605	29.0592	29.0805	29.2313	29.3331
O55137	Acyl-coenzyme A thioesterase 1	Acot1	0.188614	0.00135586	0.21868		20	10	59.7	29.9878	30.0025	30.0911	30.2296	30.0686	30.0618	30.2189	30.3327	30.1892	30.2796	30.3276	30.2249
Q9CQR4	Acyl-coenzyme A thioesterase 13	Acot13	0.356303	0.108737	0.138854		5	5	53.6	28.45	28.2441	29.0421	29.2574	28.688	29.2797	29.0481	29.388	29.126	28.7976	29.3034	29.436
Q9QYR9	Acyl-coenzyme A thioesterase 2, mitochondrial	Acot2	-0.10888	0.278621	0.466615		17	7	45.7	27.4117	27.3204	27.6583	27.7845	27.5624	27.6415	27.5427	27.1464	27.488	27.5012	27.5919	27.4554
Q8BWN8	Acyl-coenzyme A thioesterase 4	Acot4	0.0707213	0.808179	0.721182		9	7	25.9	24.8899	24.9427	25.5632	25.504	25.4183	26.6454	26.0428	25.6801	25.2696	25.3324	25.641	25.422
P58137	Acyl-coenzyme A thioesterase 8	Acot8	0.431483	0.00702144	0.0610348		6	6	27.5	25.8849	25.8621	26.0699	26.066	25.4966	25.3969	26.1902	26.325	26.3307	26.3439	26.1428	26.0327
Q9R0X4	Acyl-coenzyme A thioesterase 9, mitochondrial	Acot9	-0.152658	0.027661	0.305205		10	10	28.9	27.3637	27.3979	27.626	27.5834	27.3235	27.5037	27.2022	27.3843	27.3272	27.3752	27.3569	27.2364
Q3UUI3	Acyl-coenzyme A thioesterase THEM4	Them4	0.0982539	0.614213	0.577631		3	3	16.1	24.4548	24.4098	24.8975	24.851	24.0365	24.3903	24.6812	24.7012	24.9511	24.82	24.0127	24.463
Q9ESW4	Acylglycerol kinase, mitochondrial	Agk	0.124052	0.0686072	0.385615		13	13	44.2	28.7606	28.8367	28.6659	28.7082	28.6702	28.5068	28.7921	29.0123	28.7898	28.8031	28.759	28.7363
P56376	Acylphosphatase-1	Acyp1	1.19347	0.0191754	0.0136281		5	5	43.4	28.6178	28.7167	28.9442	28.9181	26.9119	26.7146	29.505	29.5096	29.1256	29.1433	29.3118	29.3888
P56375	Acylphosphatase-2	Acyp2	1.16797	0.00367062	0.0086217	+	2	2	23.6	26.1823	26.6362	26.5198	26.4492	25.0049	25.0459	27.2134	27.3075	26.9378	27.1281	27.1526	27.1069
P97823	Acyl-protein thioesterase 1	Lypla1	0.77432	2.87799e-05	0.00874788	+	8	8	57.4	29.4351	29.3813	29.4461	29.6635	29.5122	29.3969	30.079	30.2203	30.655	30.4035	30.0243	30.0987
Q9WTL7	Acyl-protein thioesterase 2	Lypla2	0.708718	0.0113962	0.0252401		6	6	41.1	29.2941	29.4876	29.873	29.7347	28.8811	29.251	29.6407	29.7249	30.5999	30.6752	30.0322	30.1009
Q8R0F8	Acylpyruvase FAHD1, mitochondrial	Fahd1	0.205124	0.0112172	0.213246		10	10	68.7	28.5018	28.7509	28.831	28.8469	28.7331	28.6913	28.9356	28.7759	28.9603	29.0848	28.9609	28.8682
Q64010	Adapter molecule crk	Crk	-0.560848	0.000791772	0.0251911		15	15	62.2	30.5909	30.5758	30.5965	30.6568	30.1802	30.3227	29.6067	29.7093	29.9471	30.0966	30.0788	30.1195
Q9CR95	Adaptin ear-binding coat-associated protein 1	Necap1	-0.552367	0.107004	0.0800474		5	5	28	25.9462	25.6147	25.7	25.6921	27.0867	26.9504	25.6658	26.2012	25.3983	25.4458	25.1623	25.8025
Q9D1J1	Adaptin ear-binding coat-associated protein 2	Necap2	0.296908	0.0263128	0.135808		9	9	66.2	28.6834	28.7311	28.9673	29.0004	28.3399	28.5999	28.9032	29.0091	29.1831	29.1813	28.8926	28.9342
P08030	Adenine phosphoribosyltransferase	Aprt	0.555573	0.0213334	0.0471315		7	7	62.8	31.9103	32.2432	31.1844	31.5777	31.0423	31.2051	32.1847	31.9598	32.2491	32.1967	31.835	32.0712
P03958	Adenosine deaminase	Ada	0.14525	0.256192	0.383751		10	10	37.2	27.1057	27.0039	27.2233	27.1274	26.6183	26.5999	27.062	27.2181	26.9258	26.989	27.1985	27.1566
Q80SY6	Adenosine deaminase-like protein	Adal	-0.946273	0.00333068	0.0111354		4	4	16.1	24.9526	24.6942	24.6598	24.5923	25.6171	25.887	24.0249	24.6234	23.9688	23.9728	24.1038	24.0315
P55264	Adenosine kinase	Adk	0.282085	0.0366402	0.153709		14	14	44.9	29.7502	29.8198	29.9309	29.8456	29.3023	29.5985	29.8684	30.3171	29.992	29.9811	29.96	29.8211
P50247	Adenosylhomocysteinase	Ahcy	0.282556	0.00592109	0.12729		21	21	66.2	32.2266	32.1991	32.1114	32.1481	31.8673	31.9137	32.3342	32.5788	32.3895	32.3952	32.2237	32.2401
Q01341	Adenylate cyclase type 6	Adcy6	0.394534	0.0471861	0.0987334		2	2	2.4	20.0552	20.01	19.8692	20.1578	20.6417	20.8258	20.4731	20.7923	20.8055	20.8535	20.5957	20.407
Q9WTP6	Adenylate kinase 2, mitochondrial	Ak2	0.428746	0.000865512	0.0484182		13	13	66.9	31.604	31.4652	31.6809	31.6655	31.3971	31.2533	31.7236	31.9373	32.1105	32.0998	31.8617	31.9056
Q9WUR9	Adenylate kinase 4, mitochondrial	Ak4	0.255096	0.0367059	0.17561		8	8	48	29.3191	29.2746	29.5447	29.5013	29.9161	29.762	29.7119	29.9307	29.8133	29.8239	29.7803	29.7884
Q9R0Y5	Adenylate kinase isoenzyme 1	Ak1	0.320229	0.0773906	0.146527		8	8	52.1	28.742	29.5667	28.9133	28.9764	28.8462	28.5308	29.0492	29.0203	29.4619	29.458	29.2955	29.212
Q8VCP8	Adenylate kinase isoenzyme 6	Ak6	0.974939	0.0795182	0.0349759		2	2	28.5	24.0694	24.2075	23.5199	23.6559	21.1478	24.0291	24.3922	23.9385	24.8554	24.9604	24.2072	24.1255
P54822	Adenylosuccinate lyase	Adsl	0.0507889	0.468436	0.688611		19	19	51	29.8576	29.7683	29.805	29.8457	29.5433	29.7371	29.7496	29.8005	29.917	29.9877	29.7171	29.6899
P28650	Adenylosuccinate synthetase isozyme 1	Adssl1	0.455434	0.52933	0.279545		7	5	19.5	23.8683	23.9726	23.9604	24.1201	24.1234	22.0924	24.0165	24.0489	23.7352	23.8216	26.9463	22.3013
P46664	Adenylosuccinate synthetase isozyme 2	Adss	0.172663	0.00493396	0.252592		15	13	43.2	29.5732	29.6864	29.6832	29.7597	29.7463	29.6111	29.84	29.7629	29.9647	29.9528	29.8288	29.7467
P40124	Adenylyl cyclase-associated protein 1	Cap1	0.215955	0.00459999	0.190481		18	17	59.3	31.6077	31.5968	31.6855	31.6483	31.3822	31.4494	31.6557	31.7881	31.708	31.8913	31.804	31.8184
Q9CYT6	Adenylyl cyclase-associated protein 2	Cap2	0.156252	0.202148	0.35024		6	5	14.7	24.9083	25.0169	24.6591	24.6461	24.6824	24.416	24.7393	24.59	24.8704	25.0351	24.9878	25.0437
A2BDX3	Adenylyltransferase and sulfurtransferase MOCS3	Mocs3	0.239601	0.200028	0.245901		8	8	23.7	26.6204	26.4923	26.1024	26.0124	25.5521	25.9899	26.3658	26.3427	26.3476	26.0651	26.4407	26.6451
Q640N1	Adipocyte enhancer-binding protein 1	Aebp1	-0.326651	0.0139563	0.108934		9	9	10.8	26.2529	26.159	26.1179	26.0836	26.5221	26.6688	26.0138	26.0497	25.8204	25.8198	26.0457	26.0951
Q9D7N9	Adipocyte plasma membrane-associated protein	Apmap	0.274895	0.0153374	0.144164		14	14	51.1	28.4606	28.5122	28.4309	28.3109	28.111	28.0169	28.5782	28.7463	28.621	28.6309	28.4398	28.4756
Q60994	Adiponectin	Adipoq	-0.652163	0.00208417	0.0210529		4	4	18.6	26.5107	26.3584	26.0047	26.1988	26.6438	26.448	26.0666	25.9914	25.3705	25.3493	25.6023	25.8713
P48962	ADP/ATP translocase 1	Slc25a4	0.0690546	0.459099	0.615806		14	9	50	30.5968	30.572	30.3684	30.4769	30.8695	30.7714	30.6566	30.8824	30.5403	30.6014	30.6582	30.7304
P51881	ADP/ATP translocase 2	Slc25a5	0.0880817	0.388761	0.544763		15	10	46.3	32.1562	31.7992	32.0572	31.9594	32.2742	32.3772	32.2163	32.2555	32.059	32.041	32.2907	32.2894
Q8VDL4	ADP-dependent glucokinase	Adpgk	0.335598	0.00189212	0.0851278		10	10	31.2	27.1765	27.1623	27.122	27.0085	26.9747	26.7781	27.1733	27.4571	27.4758	27.2703	27.4792	27.3799
Q8BVU5	ADP-ribose pyrophosphatase, mitochondrial	Nudt9	-0.486401	0.164874	0.114202		5	5	21.7	24.8841	25.017	24.8943	25.5763	26.4514	26.5283	25.259	25.3095	24.989	25.2088	24.8675	24.7992
P56528	ADP-ribosyl cyclase/cyclic ADP-ribose hydrolase 1	Cd38	-0.0324879	0.787296	0.819048		5	5	19.4	26.0908	25.5293	26.0865	25.916	25.6722	25.7285	25.9111	26.0176	25.6828	25.7953	25.5429	25.8788
P84078	ADP-ribosylation factor 1	Arf1	0.192475	0.0348385	0.244057		11	2	74.6	34.902	34.8897	35.0806	35.0695	34.9825	35.2733	35.0426	35.1339	35.2404	35.2606	35.2459	35.4289
Q8BSL7	ADP-ribosylation factor 2	Arf2	-0.0470629	0.9586	0.909837		8	1	54.7	22.6163	27.4313	27.1487	27.1157	28.3427	28.2679	26.9018	26.7863	26.5716	26.6525	26.2676	27.4603
P61205	ADP-ribosylation factor 3	Arf3	-1.10162	0.151363	0.0486478		10	1	69.6	23.3711	22.6687	23.5915	23.3843	21.2273	22.6701	19.4237	24.0135	21.4041	21.2035	22.2906	21.9679
P61750	ADP-ribosylation factor 4	Arf4	-0.21231	0.501704	0.377877		8	3	70.6	31.4479	31.2369	31.0453	31.4518	30.4046	30.953	30.3503	29.8956	31.6357	31.0746	31.1149	31.1945
P84084	ADP-ribosylation factor 5	Arf5	0.123575	0.265286	0.430471		9	3	70.6	31.2108	30.9335	31.1418	30.81	31.021	31.1809	30.9178	31.0689	31.1661	31.1336	31.2261	31.5268
P62331	ADP-ribosylation factor 6	Arf6	0.213805	0.0151325	0.205801		7	7	60	30.706	30.5884	30.6286	30.7293	30.5151	30.7016	30.5828	30.7553	30.9237	30.9284	30.9799	30.9819
Q9EPJ9	ADP-ribosylation factor GTPase-activating protein 1	Arfgap1	0.157525	0.107599	0.322981		11	11	43.5	27.3542	27.3213	27.4255	27.3454	26.956	26.9912	27.3122	27.4113	27.5335	27.3894	27.3493	27.3432
Q99K28	ADP-ribosylation factor GTPase-activating protein 2	Arfgap2	0.0562169	0.543646	0.67557		11	11	25.8	27.5489	27.6139	27.3396	27.3219	27.5277	27.4996	27.1735	27.4905	27.6351	27.6366	27.6148	27.6384
Q9D8S3	ADP-ribosylation factor GTPase-activating protein 3	Arfgap3	-0.401023	0.0238122	0.083144		9	9	22.9	26.2048	26.3144	25.9372	25.9313	26.1245	26.1839	25.2981	26.0066	26.0056	26.0335	25.4951	25.451
Q8R0H9	ADP-ribosylation factor-binding protein GGA1	Gga1	0.409164	0.0178216	0.0765313		10	9	25	26.9681	27.0382	26.941	27.06	26.3408	26.4809	27.0824	26.9387	27.3399	27.3629	27.3095	27.2506
Q6P5E6	ADP-ribosylation factor-binding protein GGA2	Gga2	0.223464	0.0105133	0.189603		10	9	25.4	26.9398	26.9316	26.9012	26.962	26.6903	26.6366	26.9182	27.1941	27.1331	26.9876	27.1137	27.0555
Q8BMI3	ADP-ribosylation factor-binding protein GGA3	Gga3	0.195993	0.24293	0.303336		5	4	10.9	24.2891	24.1788	24.205	24.7485	23.9915	24.0976	24.9826	24.5355	24.2336	24.3456	24.2492	24.3401
P61211	ADP-ribosylation factor-like protein 1	Arl1	-0.452003	0.0253368	0.0692743		10	10	60.8	31.2784	31.2199	31.1921	31.1413	31.5296	31.4559	30.4432	30.2828	31.1818	31.21	31.0002	30.9871
Q9QXJ4	ADP-ribosylation factor-like protein 10	Arl10	0.0838203	0.619016	0.609474		3	3	16	24.9685	25.1958	24.6674	24.7573	24.6509	24.8898	24.4481	25.3097	25.1136	25.1697	24.5949	24.9965
Q8BGR6	ADP-ribosylation factor-like protein 15	Arl15	0.517138	0.016669	0.0507635		5	5	29.9	25.7371	26.5297	25.8757	26.4364	26.2048	26.384	27.038	27.0795	26.642	26.5129	26.6987	26.2995
Q9D0J4	ADP-ribosylation factor-like protein 2	Arl2	0.538969	1.32931e-05	0.0191614		7	7	54.9	29.2586	29.0587	29.1187	29.085	29.2501	29.2081	29.4904	29.6041	29.6597	29.8067	29.7789	29.8733
Q9D385	ADP-ribosylation factor-like protein 2-binding protein	Arl2bp	0.167655	0.0998248	0.303826		7	7	46.6	28.1814	28.2801	28.3096	28.2999	28.5567	28.654	28.456	28.3509	28.5587	28.5612	28.6232	28.7377
Q9WUL7	ADP-ribosylation factor-like protein 3	Arl3	-0.580206	0.00335494	0.0291344		10	10	73.6	31.5631	31.8689	31.0585	30.8372	31.3734	31.3473	30.8164	30.7396	30.8519	30.7834	30.6375	30.7382
Q80ZU0	ADP-ribosylation factor-like protein 5A	Arl5a	0.189044	0.139539	0.282014		4	3	22.3	27.0629	27.2661	27.5618	27.4532	27.2236	27.4551	27.6537	27.2798	27.4006	27.3179	27.8097	27.6953
Q9D4P0	ADP-ribosylation factor-like protein 5B	Arl5b	0.227488	0.0424677	0.206687		3	2	15.6	24.8833	24.8751	25.073	24.8707	25.2297	25.2232	25.2695	25.0543	25.2078	25.4351	25.1013	25.452
O88848	ADP-ribosylation factor-like protein 6	Arl6	-0.712124	0.00394649	0.019767		9	9	59.1	28.5711	28.7306	28.4461	28.3327	29.3717	29.2851	28.1136	27.8677	27.981	28.0261	28.1251	28.3511
Q8VEH3	ADP-ribosylation factor-like protein 8A	Arl8a	-0.416087	0.0276283	0.0802618		10	4	61.8	31.3882	31.3448	30.864	30.7758	31.3732	31.296	30.3517	30.5128	31.0882	31.0026	30.7635	30.8267
Q9CQW2	ADP-ribosylation factor-like protein 8B	Arl8b	0.215134	0.198639	0.268786		10	4	69.4	28.3366	28.7927	28.2723	28.4194	28.5501	27.9303	28.3421	28.2821	28.5676	28.6653	28.8772	28.8578
Q8BXL7	ADP-ribosylation factor-related protein 1	Arfrp1	0.289226	0.0780383	0.167285		5	5	38.8	25.8971	25.9643	26.4931	26.422	25.9015	25.8136	26.2806	26.1185	26.4713	26.4658	26.2089	26.6819
Q9JKX6	ADP-sugar pyrophosphatase	Nudt5	0.504622	2.3289e-05	0.0238085		9	9	50	29.6824	29.6343	29.4789	29.4993	29.5157	29.4606	29.89	30.2535	30.1562	30.0856	29.9296	29.9841
Q9CPW2	Adrenodoxin-like protein, mitochondrial	Fdx1l	0.289994	0.0396739	0.149757		4	4	28.7	24.6052	24.6337	24.8681	24.7617	25.3076	25.0721	25.2121	25.0921	25.2664	25.0068	25.0724	25.3385
Q60604	Adseverin	Scin	0.0263573	0.732173	0.835764		22	22	49.5	28.4246	28.3314	28.7121	28.6842	28.5405	28.3998	28.6294	28.3856	28.4698	28.5973	28.6072	28.5614
P51827	AF4/FMR2 family member 3	Aff3	-0.0714162	0.55707	0.627362		2	2	1.8	27.5285	27.6738	27.7347	27.7067	27.7135	27.8237	27.4309	27.4367	27.4126	28.0479	27.5452	27.8789
Q9QZQ1	Afadin	Mllt4	0.0663862	0.0340449	0.574336		37	37	31.6	28.8754	28.9265	28.9313	28.955	28.8111	28.8494	28.9399	28.9444	29.0056	29.0022	28.9231	28.932
Q920A7	AFG3-like protein 1	Afg3l1	-0.834642	0.0511655	0.0336353		3	2	4.1	23.5665	23.2451	23.5222	23.2014	22.778	22.908	21.6929	20.9207	22.6657	22.9984	23	22.9357
Q8JZQ2	AFG3-like protein 2	Afg3l2	-0.222547	0.0181928	0.197913		12	10	17.1	26.5072	26.5072	26.6195	26.6266	26.7552	26.847	26.4244	26.6418	26.3305	26.2624	26.3547	26.5136
Q8CG76	Aflatoxin B1 aldehyde reductase member 2	Akr7a2	-0.936628	3.34133e-06	0.00455422	+	8	8	37.1	30.8633	30.8183	30.6568	30.7803	31.1377	31.2045	29.8727	30.2155	29.9974	29.907	29.9489	29.8997
Q80WT5	Aftiphilin	Aftph	0.277565	0.184022	0.212704		5	5	9.1	24.2513	24.1583	24.4691	24.4912	24.1828	23.2812	24.379	24.7121	24.4717	24.3908	24.3661	24.1796
A2ASQ1	Agrin	Agrn	-0.758819	0.00120354	0.0140267		26	26	18.4	31.0298	30.8689	31.0309	31.067	31.4064	31.3125	29.8926	29.9158	30.4438	30.5765	30.6088	30.725
O08915	AH receptor-interacting protein	Aip	-0.215508	0.14321	0.253321		10	10	36.1	28.8906	28.7553	28.8574	28.8697	28.6845	28.5234	28.4644	28.3651	28.258	28.3472	28.9396	28.9135
O08715	A-kinase anchor protein 1, mitochondrial	Akap1	-0.287414	0.0125022	0.13205		7	7	15.5	25.3638	25.4491	25.7714	25.6108	25.3043	25.6236	25.4677	25.3435	25.0644	25.1379	25.2267	25.1584
Q9WTQ5	A-kinase anchor protein 12	Akap12	-0.936308	0.000206322	0.0072628	+	53	53	54	30.8935	30.8616	31.0381	30.9613	31.2296	31.3246	30.2107	30.2134	29.6813	29.6686	30.4584	30.4585
O54931	A-kinase anchor protein 2	Akap2	0.0734415	0.574957	0.625672		17	17	25.4	27.5433	27.4173	27.88	27.7985	27.1769	27.2768	27.6898	27.6921	27.5618	27.3956	27.7144	27.4799
Q9DBR0	A-kinase anchor protein 8	Akap8	0.0742264	0.188537	0.562		10	10	30.1	27.6524	27.665	27.6464	27.6477	27.3754	27.4883	27.6667	27.6006	27.7151	27.6935	27.6444	27.6002
Q70FJ1	A-kinase anchor protein 9	Akap9	-0.497168	0.11416	0.09472		9	9	3.4	24.6105	24.7503	25.1243	25.1937	25.016	25.0039	24.2959	25.0777	23.3629	24.1662	24.6551	25.1578
P58742	Aladin	Aaas	0.15784	0.345523	0.38588		11	11	24.7	25.6768	25.7434	25.6033	25.0149	26.0008	25.5375	25.6397	25.7881	26.1053	25.7353	25.7999	25.4554
Q8BGT5	Alanine aminotransferase 2	Gpt2	0.107471	0.426107	0.502592		4	4	11.3	23.6218	23.5169	23.7649	23.6892	24.0289	23.4372	23.9011	23.962	23.3873	23.775	24.0348	23.6434
Q3UEG6	Alanine--glyoxylate aminotransferase 2, mitochondrial	Agxt2	-0.527827	0.138529	0.0962192		6	6	13.3	24.1645	24.6458	25.2868	24.8363	25.3068	25.5615	25.009	24.6294	24.2394	24.2534	25.0837	23.4198
Q8BGQ7	Alanine--tRNA ligase, cytoplasmic	Aars	-0.109299	0.0752497	0.427396		36	36	59.5	30.6818	30.6895	30.5531	30.5373	30.4759	30.5875	30.3952	30.3903	30.6252	30.592	30.467	30.3995
Q14CH7	Alanine--tRNA ligase, mitochondrial	Aars2	-0.287366	0.000946575	0.109822		13	13	22	26.3573	26.416	26.4514	26.4905	26.4517	26.66	26.182	26.1926	26.3494	26.2565	26.051	26.0712
Q3THG9	Alanyl-tRNA editing protein Aarsd1	Aarsd1	-0.131814	0.219163	0.402247		10	10	43.2	27.9449	27.8328	28.3475	28.423	28.1085	28.0933	28.0281	28.1663	27.9229	27.9019	27.9574	27.9827
Q9JII6	Alcohol dehydrogenase [NADP(+)]	Akr1a1	-0.30906	0.116773	0.168465		14	14	62.2	32.5599	32.5171	32.6407	32.5908	32.4849	32.4226	32.1028	32.0126	31.8422	31.858	32.7657	32.7803
P00329	Alcohol dehydrogenase 1	Adh1	-0.692884	0.00142923	0.0172855		11	11	46.1	29.2017	29.3069	29.4685	29.5638	29.4534	29.5112	28.2726	28.4916	28.6182	28.7035	29.3116	28.9506
P28474	Alcohol dehydrogenase class-3	Adh5	-0.441656	2.58061e-05	0.0342647		16	16	66.3	31.7635	31.9265	31.8038	31.9018	32.0403	32.1281	31.5437	31.4421	31.5422	31.4932	31.4797	31.4132
E9Q3E1	Aldehyde dehydrogenase	Aldh3b2	0.17936	0.416488	0.378373		4	4	9.8	23.5365	23.9791	24.6128	24.2857	24.5557	24.4557	24.3251	23.9693	24.3736	24.2758	24.7908	24.7672
Q9JHW9	Aldehyde dehydrogenase family 1 member A3	Aldh1a3	-0.00587845	0.932433	0.963659		14	13	36.1	27.3957	27.2675	27.3898	27.4454	27.6565	27.4294	27.4544	27.6122	27.307	27.353	27.4336	27.3887
Q571I9	Aldehyde dehydrogenase family 16 member A1	Aldh16a1	0.508017	0.00196209	0.0365627		13	13	26.1	28.2699	28.2272	28.331	28.2479	27.6839	27.7288	28.4885	28.5635	28.6621	28.6213	28.6302	28.5713
Q9CZS1	Aldehyde dehydrogenase X, mitochondrial	Aldh1b1	0.000343323	0.997665	0.998852		8	8	22.7	26.8412	26.6966	27.2101	27.2402	27.0844	26.8852	27.0403	27.3284	26.8689	26.8769	26.9182	26.9269
O35945	Aldehyde dehydrogenase, cytosolic 1	Aldh1a7	0.603081	1.30292e-05	0.0144091		9	6	26.1	26.1882	25.9345	26.0801	26.1091	26.1114	25.7804	26.8129	26.731	26.5463	26.6186	26.5839	26.5295
P47738	Aldehyde dehydrogenase, mitochondrial	Aldh2	0.0883617	0.169728	0.5095		21	21	59.7	31.8732	31.8227	32.0805	32.1375	31.8702	31.8588	31.9457	32.0193	32.1063	32.0775	32.0483	31.9761
Q8VC28	Aldo-keto reductase family 1 member C13	Akr1c13	0.299647	0.35469	0.254547		3	3	12.7	27.4442	27.1062	27.6797	27.3309	26.0349	27.2805	27.3743	27.4852	26.9764	26.8538	28.0995	27.8851
Q91WR5	Aldo-keto reductase family 1 member C21	Akr1c21	-0.0571159	0.82686	0.7602		5	5	20.1	25.1516	25.1251	25.6685	25.8407	25.4244	25.0704	25.2888	25.6224	24.504	24.9112	25.6773	25.9345
Q8K157	Aldose 1-epimerase	Galm	-0.975736	1.13828e-07	0.00340594	+	6	6	27.5	28.7022	28.7708	28.8377	28.8041	29.0638	28.8784	27.7677	28.0205	27.872	27.6625	27.9338	27.9459
P45376	Aldose reductase	Akr1b1	-0.472311	0.00738962	0.0513872		14	14	56.6	32.2756	32.2452	32.3034	32.2801	32.2813	32.211	31.6088	31.6358	31.5658	31.4863	32.2418	32.2242
P21300	Aldose reductase-related protein 1	Akr1b7	-0.703647	0.00210936	0.0176296		15	13	61.1	30.8831	30.8518	30.9024	30.8047	30.7872	30.7782	30.2262	30.3116	29.5788	29.6501	30.5338	30.4852
P45377	Aldose reductase-related protein 2	Akr1b8	-0.281561	0.313747	0.251065		7	5	36.4	27.4817	27.3923	27.4427	27.4019	26.6875	27.6352	26.8586	26.5656	26.614	26.8196	27.5499	27.9442
P09242	Alkaline phosphatase, tissue-nonspecific isozyme	Alpl	0.316203	0.0117577	0.11236		7	7	16.8	24.9005	24.9772	25.307	25.2899	25.1977	25.1125	25.5998	25.7577	25.2735	25.3181	25.367	25.3657
Q80Y20	Alkylated DNA repair protein alkB homolog 8	Alkbh8	0.28103	0.332882	0.257334		3	3	7.8	24.2861	24.1013	23.908	24.0972	22.8904	22.8939	23.774	24.1821	24.1243	23.6164	23.9827	24.1837
Q8C0I1	Alkyldihydroxyacetonephosphate synthase, peroxisomal	Agps	-0.0502669	0.402988	0.683357		21	21	46.8	28.4433	28.5199	28.3493	28.4316	28.5322	28.5319	28.2536	28.3307	28.4357	28.3842	28.5724	28.5299
Q9EQX4	Allograft inflammatory factor 1-like	Aif1l	0.226544	0.306328	0.28942		4	4	34	28.5559	27.988	28.7132	28.7416	29.1845	29.4187	28.7918	29.0204	29.0753	29.0849	28.9098	29.0791
Q8BHC9	Alpha-(1,3)-fucosyltransferase 11	Fut11	0.280577	0.111751	0.186307		10	10	33.5	26.0652	25.7628	26.1957	26.2092	26.4454	26.6087	26.7781	26.4341	26.1909	26.1935	26.6967	26.6771
Q8K4F5	Alpha/beta hydrolase domain-containing protein 11	Abhd11	0.240513	0.31275	0.278807		6	6	36.2	26.3662	26.4406	26.7517	26.9069	27.6961	27.4573	27.1524	27.339	27.3187	27.1256	27.0095	27.1168
Q8VCR7	Alpha/beta hydrolase domain-containing protein 14B	Abhd14b	0.830526	2.35996e-05	0.00728767	+	8	8	57.1	29.4561	29.3762	29.8714	30.0432	29.7099	29.6329	30.3559	30.4481	30.4815	30.6133	30.5015	30.6724
Q7M759	Alpha/beta hydrolase domain-containing protein 17B	Abhd17b	1.65776	0.00537788	0.00601786	+	6	6	41.3	24.921	23.4488	24.8263	25.2155	24.399	22.8313	25.5193	25.0466	25.6747	26.895	26.4247	26.0282
Q9DBE8	Alpha-1,3/1,6-mannosyltransferase ALG2	Alg2	-0.205109	0.0196601	0.219597		8	8	29.9	26.7696	26.6251	27.092	27.0077	26.9012	26.8781	26.7025	26.6982	26.5923	26.7872	26.6136	26.6492
P27808	Alpha-1,3-mannosyl-glycoprotein 2-beta-N-acetylglucosaminyltransferase	Mgat1	-0.635967	0.104618	0.0674592		4	4	13.6	23.9729	24.0429	24.7946	24.9065	24.5949	23.597	23.9156	24.0134	24.0674	24.4626	22.7039	22.9299
Q921V5	Alpha-1,6-mannosyl-glycoprotein 2-beta-N-acetylglucosaminyltransferase	Mgat2	-0.392478	0.0108909	0.0761895		2	2	5.2	22.7584	22.865	22.8723	22.6783	23.0609	22.9682	22.4937	22.7989	22.4424	22.7625	22.2504	22.1005
P07758	Alpha-1-antitrypsin 1-1	Serpina1a	-0.191765	0.0144256	0.233398		13	1	45.8	32.0393	32.0208	31.913	31.9761	31.7396	31.7613	31.7186	31.8428	31.7583	31.7576	31.6231	31.5991
P22599	Alpha-1-antitrypsin 1-2	Serpina1b	-0.104828	0.432118	0.510786		11	4	39.2	29.9638	29.9387	29.6348	29.6071	29.5449	29.3967	29.5254	29.9871	29.5494	29.6053	29.3941	29.3958
Q00896	Alpha-1-antitrypsin 1-3	Serpina1c	0.33479	0.0013604	0.0831714		13	1	45.9	27.558	27.7507	27.6122	27.8455	27.8824	27.614	27.8799	28.0552	28.2484	27.9397	28.1017	28.0466
Q00897	Alpha-1-antitrypsin 1-4	Serpina1d	-0.157697	0.210647	0.349899		12	4	40.2	28.2301	28.2338	28.3887	28.4887	28.3488	28.3471	28.3204	28.6743	27.9949	27.9843	28.0204	28.0966
Q00898	Alpha-1-antitrypsin 1-5	Serpina1e	-0.514792	0.00208695	0.0356981		10	6	30.8	29.7264	29.6484	30.2954	30.3201	30.1301	30.1781	29.463	29.392	29.5067	29.6385	29.5941	29.6155
Q61234	Alpha-1-syntrophin	Snta1	0.0508582	0.77672	0.750715		6	5	15.5	23.8746	23.6717	24.8263	23.9807	24.0518	24.2095	24.3266	24.1859	24.1599	24.3063	24.0051	23.936
Q61247	Alpha-2-antiplasmin	Serpinf2	-0.226302	0.0685203	0.218331		10	10	28.7	29.0609	28.5245	28.6777	28.6388	28.7715	28.7101	28.5524	28.743	28.5711	28.5062	28.1304	28.5224
P29699	Alpha-2-HS-glycoprotein	Ahsg	0.174918	0.0249006	0.264554		6	6	36.2	32.6751	32.6221	32.7967	32.7695	32.5955	32.5168	32.8189	32.9157	32.7801	33.0339	32.798	32.6786
Q61838	Alpha-2-macroglobulin	A2m	0.208618	0.0492755	0.229919		45	45	45.4	30.342	30.3423	30.7912	30.7741	30.4317	30.39	30.8347	30.8089	30.6213	30.6614	30.6895	30.7072
P55302	Alpha-2-macroglobulin receptor-associated protein	Lrpap1	0.25214	0.0726111	0.195026		11	11	31.9	29.806	29.5618	29.5882	29.6722	28.9958	29.448	29.8094	29.867	29.8794	29.8126	29.5534	29.6632
Q6GQT1	Alpha-2-macroglobulin-P	A2mp	0.108176	0.489845	0.51819		42	42	42.7	29.2279	29.1872	29.802	29.8197	29.6923	29.7903	29.7414	29.7545	29.8992	29.9194	29.422	29.4319
Q7TPR4	Alpha-actinin-1	Actn1	-0.0733986	0.116176	0.555816		50	30	71.1	31.8711	31.8276	31.915	31.9328	31.7718	31.853	31.7483	31.7364	31.8663	31.9262	31.7135	31.7401
O88990	Alpha-actinin-3	Actn3	-0.348364	0.0659657	0.126597		12	1	14.1	23.0376	23.1123	23.0031	23.1804	22.2768	22.5389	22.4333	22.6167	22.1457	22.6329	22.5605	22.6699
P57780	Alpha-actinin-4	Actn4	-0.00665092	0.876602	0.955518		50	34	64.1	33.6236	33.6247	33.7128	33.7401	33.7	33.7586	33.6426	33.6834	33.775	33.8023	33.5933	33.6233
Q9QYC0	Alpha-adducin	Add1	-0.0552708	0.0688392	0.630507		22	21	50.3	29.7227	29.7521	29.7712	29.741	29.7061	29.7898	29.6131	29.701	29.7129	29.7788	29.6389	29.7068
Q9DBF1	Alpha-aminoadipic semialdehyde dehydrogenase	Aldh7a1	0.145884	0.0152904	0.312499		20	20	55.8	30.0887	30.1223	30.358	30.3074	30.2143	30.1617	30.3292	30.3967	30.4192	30.3275	30.3978	30.2571
P00687	Alpha-amylase 1	Amy1	-0.535857	0.030783	0.0550143		8	5	22.3	26.6828	26.6362	27.5667	27.47	27.7159	27.7535	26.7112	26.945	26.7301	26.7961	26.8182	26.6092
O88327	Alpha-catulin	Ctnnal1	-0.289795	0.186829	0.205068		6	6	13.5	24.8274	25.341	24.8884	24.7547	24.1928	24.5165	24.4446	24.6777	24.3286	24.1508	24.1897	24.9908
P61164	Alpha-centractin	Actr1a	0.0885286	0.583711	0.587606		14	6	56.9	29.875	29.797	29.8353	29.9103	29.7825	29.64	29.9224	29.161	30.1993	30.0636	29.9979	30.0271
P23927	Alpha-crystallin B chain	Cryab	-0.422535	0.362749	0.208281		5	5	30.9	25.1069	25.7541	27.1194	26.9032	27.2758	27.1831	25.466	25.3122	26.5323	26.22	26.6189	26.658
P60840	Alpha-endosulfine	Ensa	1.17654	0.30852	0.0959314		2	1	23.1	21.1769	21.7545	25.5139	24.4212	26.1681	25.9786	26.1557	26.1727	25.9429	25.9782	25.6347	22.1883
P17182	Alpha-enolase	Eno1	1.08567	1.0914e-10	0.0027	+	29	23	79.3	34.175	34.2256	34.3163	34.3466	34.3606	34.2581	35.2492	35.3258	35.3997	35.4027	35.407	35.4116
P02772	Alpha-fetoprotein	Afp	-0.153801	0.108298	0.330698		42	42	84.6	36.4911	36.5382	36.1474	36.1209	36.3453	36.3018	36.2312	36.2158	36.2813	36.2735	35.9881	36.0322
P51569	Alpha-galactosidase A	Gla	-0.425359	0.0272362	0.0777146		5	5	14.1	24.8245	24.7612	25.0548	25.1853	25.3559	25.3027	24.6809	24.7255	25.1157	24.8216	24.2567	24.3318
Q9ERA0	Alpha-globin transcription factor CP2	Tfcp2	1.0627	0.0734499	0.0298681		3	2	8.8	21.3414	22.2489	23.0851	20.9364	23.4726	20.4038	22.8577	23.49	22.4588	22.486	23.3839	23.188
Q9CY02	Alpha-hemoglobin-stabilizing protein	Ahsp	1.24722	0.0142497	0.0111498		2	2	26.5	25.3286	25.6082	25.8622	25.7525	23.1749	24.891	26.4446	26.6753	25.9957	26.2456	26.3382	26.4012
P46660	Alpha-internexin	Ina	0.469128	0.390676	0.207708		3	2	7.4	22.1142	21.6579	20.6928	19.1585	21.9476	21.7341	21.8141	21.915	21.6365	20.5871	21.7005	22.4665
Q8K1E6	Alpha-ketoglutarate-dependent dioxygenase alkB homolog 3	Alkbh3	0.436859	0.00585751	0.0580183		4	4	19.9	25.7488	25.8721	25.9511	25.8627	25.3458	25.3352	26.249	26.0407	25.9067	26.1074	26.1664	26.2666
Q8K2U2	Alpha-ketoglutarate-dependent dioxygenase alkB homolog 6	Alkbh6	0.877814	0.0210604	0.0216667		4	4	21.8	25.4007	25.0561	25.1361	26.0872	25.6101	23.8341	25.9221	26.4744	26.0163	26.0016	25.9545	26.0224
Q9D6Z0	Alpha-ketoglutarate-dependent dioxygenase alkB homolog 7, mitochondrial	Alkbh7	0.743421	3.24448e-05	0.00948744	+	9	9	64.3	26.9062	26.7428	26.9933	27.1165	26.4782	26.5701	27.5576	27.6122	27.4359	27.5601	27.5848	27.5171
Q8BGW1	Alpha-ketoglutarate-dependent dioxygenase FTO	Fto	0.0184453	0.612594	0.873011		17	17	43.6	28.2867	28.2714	28.1262	28.2264	28.2767	28.1167	28.1999	28.2347	28.3019	28.2477	28.1933	28.2372
P27046	Alpha-mannosidase 2	Man2a1	-0.297635	0.0136911	0.126091		22	22	27.7	27.1349	27.1399	27.1066	27.2024	27.4657	27.6439	26.9785	27.0631	27.152	26.9295	26.8806	26.9037
Q91W89	Alpha-mannosidase 2C1	Man2c1	-0.0396474	0.633208	0.757302		17	17	24.9	26.5805	26.7664	26.8108	26.7779	26.7717	26.8681	26.5625	26.718	26.9379	26.8932	26.5067	26.7191
O09174	Alpha-methylacyl-CoA racemase	Amacr	0.154019	0.452866	0.425457		11	11	43.8	26.939	26.8304	27.2418	27.1086	27.9369	27.7137	27.5233	27.8061	27.3506	27.3289	27.4412	27.2445
Q9QWR8	Alpha-N-acetylgalactosaminidase	Naga	0.74969	9.86685e-06	0.00860465	+	14	14	49.6	27.7104	27.611	28.1033	28.045	28.0103	27.9104	28.5476	28.535	28.6759	28.6195	28.6794	28.8312
Q9EPC1	Alpha-parvin	Parva	-0.141236	0.123973	0.359022		11	10	44.4	29.1932	29.0874	29.0301	29.0545	29.3451	29.3863	28.8714	29.0226	29.2286	29.1675	29.0414	28.9179
Q9DB05	Alpha-soluble NSF attachment protein	Napa	0.201201	0.0283636	0.229328		19	19	79	31.5448	31.6085	31.6378	31.7173	31.3171	31.4658	31.6017	31.6267	31.8929	31.9104	31.7548	31.7121
O55042	Alpha-synuclein	Snca	0.384923	0.00275793	0.0676077		3	3	27.1	27.5128	27.4042	27.5681	27.6296	27.8261	28.012	27.9908	28.077	28.0237	28.1907	28.0459	27.9343
Q6PAM1	Alpha-taxilin	Txlna	0.136417	0.209723	0.390687		7	7	14.1	26.4154	26.7719	26.7114	26.5825	26.5815	26.9816	27.019	26.9574	26.7594	26.5923	26.8007	26.7339
Q8K341	Alpha-tubulin N-acetyltransferase 1	Atat1	-0.482564	0.38751	0.203152		3	3	8.3	22.6365	20.9925	23.2476	23.4283	23.7206	23.7175	22.9192	21.2826	23.1935	22.7624	23.0068	21.683
Q64133	Amine oxidase [flavin-containing] A	Maoa	-0.026528	0.828247	0.852909		11	11	30.4	26.5722	26.6697	26.28	26.5065	26.8442	27.0653	26.6043	26.682	26.8016	26.5545	26.515	26.6213
P31230	Aminoacyl tRNA synthase complex-interacting multifunctional protein 1	Aimp1	-0.521194	0.000103925	0.0242552		13	13	59	30.2064	30.215	29.9921	30.1044	30.2885	29.9313	29.683	29.8446	29.5865	29.4368	29.61	29.4496
Q8R010	Aminoacyl tRNA synthase complex-interacting multifunctional protein 2	Aimp2	-0.361401	0.130201	0.14468		7	7	42.2	30.7202	30.8633	30.3803	30.4255	29.9585	30.3277	29.8235	29.4208	30.0115	30.1726	30.54	30.5388
Q99JW2	Aminoacylase-1	Acy1	0.207133	0.0567841	0.234884		12	12	41.9	28.1008	28.227	28.5954	28.5186	28.59	28.6404	28.6768	28.6976	28.5409	28.5904	28.6997	28.7097
Q8CFA2	Aminomethyltransferase, mitochondrial	Amt	0.255191	0.055873	0.185195		12	12	34	27.9586	27.9791	28.3794	28.3653	28.0738	27.777	28.3012	28.6385	28.1945	28.2111	28.3332	28.3859
Q8VCT3	Aminopeptidase B	Rnpep	-0.468769	0.00037015	0.0363951		22	22	47.4	29.5198	29.5083	29.2701	29.2103	29.5397	29.4232	28.6934	28.8848	28.9746	28.8563	29.1342	29.1154
P97449	Aminopeptidase N	Anpep	-0.776417	1.12352e-05	0.00805	+	36	36	51.9	32.9712	32.9905	33.3676	33.4759	33.3842	33.2739	32.3486	32.4164	32.5874	32.5971	32.4366	32.4188
P63002	Amino-terminal enhancer of split	Aes	0.69663	0.252065	0.108759		2	2	14.2	22.2027	25.674	25.539	25.4819	25.8646	25.2754	25.6695	25.5345	25.707	26.1184	25.5636	25.6243
Q8JZZ6	AMMECR1-like protein	Ammecr1l	-0.0655158	0.758391	0.706961		6	6	30.6	26.7609	26.5766	26.1837	25.8664	25.9609	25.8951	25.86	26.1337	25.909	25.8446	26.631	26.4723
Q9DBT5	AMP deaminase 2	Ampd2	-0.296434	0.000291963	0.0977311		12	12	18.5	26.7774	26.9476	26.6802	26.6922	26.874	26.9188	26.5796	26.6199	26.4787	26.464	26.5185	26.4508
O08739	AMP deaminase 3	Ampd3	-0.879313	1.91634e-05	0.00627419	+	4	4	5.7	23.7906	24.2005	24.0585	24.047	23.7949	24.2835	23.1232	23.4917	23.0907	23.2425	22.9123	23.0388
Q7TQF7	Amphiphysin	Amph	-0.694423	0.140277	0.0710222		2	2	5	24.1726	23.894	24.1284	23.543	24.1088	24.2777	23.5792	21.2541	23.6625	24.0315	23.6303	23.8003
B2RUJ5	Amyloid beta A4 precursor protein-binding family A member 1	Apba1	-0.411353	0.0640526	0.100028		2	2	4.6	22.1838	22.4613	22.1606	22.5348	22.8256	23.0076	21.7691	22.6114	22.3411	21.7006	22.1917	22.0916
Q9DBR4	Amyloid beta A4 precursor protein-binding family B member 2	Apbb2	0.603475	0.103077	0.0707063		4	4	6.8	24.1128	23.0971	23.735	23.4896	22.4678	22.2639	23.4807	24.0966	23.3964	24.0646	23.465	24.2838
P12023	Amyloid beta A4 protein	App	-0.317804	0.00516548	0.102403		9	9	16.2	26.751	26.5641	27.0118	26.9857	26.7093	26.7288	26.5	26.6231	26.4657	26.225	26.5036	26.5263
Q06335	Amyloid-like protein 2	Aplp2	-0.178917	0.193198	0.311762		5	5	9.1	24.6195	24.5906	24.4022	24.533	24.8479	25.0152	24.4136	24.5002	24.6993	24.5734	24.6568	24.0915
Q8BFR6	AN1-type zinc finger protein 1	Zfand1	0.629032	9.7581e-07	0.0108632		7	7	38.8	27.0205	27.0947	26.9752	26.9644	27.072	26.9204	27.388	27.6988	27.6055	27.694	27.7434	27.6917
Q91X58	AN1-type zinc finger protein 2B	Zfand2b	-0.103407	0.514579	0.534024		2	2	9.7	24.5011	25.0513	24.1135	24.3997	24.7669	24.28	24.1319	24.5163	24.4005	24.4973	24.5667	24.3793
Q497H0	AN1-type zinc finger protein 3	Zfand3	-1.18495	1.99463e-05	0.00342857	+	2	2	11.5	24.0441	23.8496	23.718	23.5922	24.1098	23.8862	22.225	23.149	22.8629	22.8323	22.5917	22.4292
O88878	AN1-type zinc finger protein 5	Zfand5	1.15259	0.00664362	0.0099669	+	2	2	16.4	24.0038	24.2101	23.8714	23.9689	22.0836	23.2575	24.4969	24.928	24.431	24.6562	25.0112	24.7877
Q9DCH6	AN1-type zinc finger protein 6	Zfand6	-0.326014	0.00342003	0.0950181		2	2	16.6	24.4752	24.2313	24.3828	24.4286	24.4058	24.4368	24.3596	23.8936	23.9759	23.8702	24.2061	24.099
Q8WTY4	Anamorsin	Ciapin1	-1.22577	2.06436e-06	0.00245714	+	10	10	58.6	29.3156	29.3771	28.7534	29.0437	29.0253	29.3473	27.884	27.588	28.0826	28.1112	27.9431	27.8987
P53995	Anaphase-promoting complex subunit 1	Anapc1	-0.188948	0.0447574	0.253455		23	23	17.9	27.4377	27.4113	27.4309	27.4636	27.7499	27.6588	27.123	27.5198	27.3585	27.4601	27.2912	27.2659
Q8K2H6	Anaphase-promoting complex subunit 10	Anapc10	-0.49743	0.111734	0.0936877		3	3	22.2	26.0309	26.2088	25.8178	25.5366	26.5613	26.2824	25.0602	24.7101	25.5888	25.9467	25.813	26.3344
Q8BZQ7	Anaphase-promoting complex subunit 2	Anapc2	-0.214462	0.0621976	0.228264		21	21	31.3	28.0978	28.0861	27.6158	27.7796	27.836	27.9928	27.6956	27.7421	27.8498	27.8143	27.6165	27.4029
Q91W96	Anaphase-promoting complex subunit 4	Anapc4	0.135395	0.394061	0.437048		6	6	11.5	24.6561	24.5889	24.4381	24.44	25.066	24.8498	24.6647	24.749	25.0717	25.1723	24.4027	24.7907
Q8BTZ4	Anaphase-promoting complex subunit 5	Anapc5	0.129546	0.234011	0.410672		21	21	36.4	27.414	27.5813	27.6027	27.6581	28.038	27.9871	27.8909	27.8917	27.8334	27.8633	27.8017	27.7776
Q9WVM3	Anaphase-promoting complex subunit 7	Anapc7	0.0703115	0.58093	0.634974		9	9	21.4	26.2967	26.2628	25.8918	25.8365	25.5615	26.0169	26.0014	25.9729	26.0577	26.037	25.9439	26.2754
Q99JP4	Anaphase-promoting complex subunit CDC26	Cdc26	0.775112	0.000585205	0.0120775		3	3	42.4	25.5785	25.3904	25.4633	25.1507	25.1188	24.7357	25.7971	26.1269	26.1685	26.2211	25.6472	26.1273
P70295	Ancient ubiquitous protein 1	Aup1	0.160525	0.544269	0.449852		2	2	6.1	22.9349	22.8229	21.9623	21.9364	22.7548	23.3909	22.5227	23.1557	22.9762	22.8685	22.6821	22.5602
Q02858	Angiopoietin-1 receptor	Tek	-0.322973	0.0669314	0.140256		2	2	2	22.0229	21.8476	22.0581	22.1217	22.5024	22.6531	21.7971	21.7646	21.5611	21.8926	22.2237	22.029
Q640P2	Angiopoietin-related protein 1	Angptl1	0.413656	0.466331	0.2566		4	3	8.4	23.2787	23.4477	22.8009	21.9422	25.0393	24.5675	23.4889	22.8935	23.7763	24.6219	24.0128	24.7649
Q9R045	Angiopoietin-related protein 2	Angptl2	-0.501914	0.0150884	0.0522012		7	6	15.2	26.638	26.7613	26.8677	26.8249	27.0901	27.0543	26.5959	25.6026	26.5607	26.4547	26.5799	26.4311
Q9R182	Angiopoietin-related protein 3	Angptl3	-0.984246	0.000266268	0.0069037	+	5	5	15.6	28.5327	28.4666	29.0555	28.9908	28.9444	29.1481	27.4684	27.4502	28.2074	28.0819	27.9101	28.1146
P09470	Angiotensin-converting enzyme	Ace	-0.433323	0.00152076	0.0501561		23	23	25.9	27.6435	27.6952	28.0452	28.2107	28.1101	28.0223	27.6185	27.6002	27.3914	27.5392	27.5082	27.4697
Q8R0I0	Angiotensin-converting enzyme 2	Ace2	0.0513344	0.745442	0.738206		6	6	13.3	24.6618	24.7348	25.3309	25.4477	24.7696	24.9688	25.1878	25.15	25.0561	25.143	24.9826	24.7021
P11859	Angiotensinogen	Agt	-0.939942	0.000183965	0.00708127	+	14	14	39.4	31.7971	31.5658	31.8679	31.9934	32.0486	32.0112	30.4709	30.594	31.3059	31.3313	30.9101	31.0322
Q9EP71	Ankycorbin	Rai14	0.00833003	0.903289	0.948064		18	18	27	27.9753	28.0387	28.294	28.2205	27.8769	28.0407	28.0268	28.1119	28.1577	28.0558	28.1083	28.0356
Q6ZPS6	Ankyrin repeat and IBR domain-containing protein 1	Ankib1	0.0432838	0.937559	0.882268		2	2	2.3	22.7516	21.7824	22.0748	22.0672	22.7581	19.7492	23.3445	21.6519	21.6873	21.6771	21.3722	21.7099
Q6P1H6	Ankyrin repeat and LEM domain-containing protein 2	Ankle2	0.00944773	0.930195	0.9465		6	6	10.9	24.7975	24.9542	24.4844	24.6511	24.5651	24.6222	24.9687	24.4552	24.6999	24.8542	24.5483	24.6048
Q3TPE9	Ankyrin repeat and MYND domain-containing protein 2	Ankmy2	0.0639626	0.768147	0.714141		6	6	15.7	24.1627	24.7395	24.4269	24.7461	24.9263	24.6424	24.1598	25.0506	25.1047	24.9749	24.1462	24.5917
P59672	Ankyrin repeat and SAM domain-containing protein 1A	Anks1a	0.0698039	0.552567	0.630733		9	9	11.5	24.678	24.8273	25.0336	25.4331	24.909	24.8634	25.1299	25.0907	25.075	24.9754	24.8564	25.0358
Q9CZK6	Ankyrin repeat and SAM domain-containing protein 3	Anks3	-0.067632	0.784291	0.713907		3	3	9.2	23.1898	23.0584	23.2094	22.8303	22.2845	22.4827	21.9	22.8049	22.9048	23.1483	23.0218	22.8696
Q8K3X6	Ankyrin repeat and SAM domain-containing protein 4B	Anks4b	-0.154181	0.545853	0.457942		3	3	11.1	23.7147	24.9986	25.0309	24.3138	23.8654	24.5265	24.2931	24.487	24.3733	23.9326	24.4583	23.9807
Q91ZT8	Ankyrin repeat and SOCS box protein 9	Asb9	1.05874	2.36143e-07	0.00283721	+	5	5	21	24.8775	25.1247	25.3247	25.0068	25.1843	25.0157	26.2423	26.388	26.0013	26.0701	26.0834	26.1013
Q80UU1	Ankyrin repeat and zinc finger domain-containing protein 1	Ankzf1	0.931932	0.000456839	0.0082994	+	4	4	9	23.8542	23.8533	23.4786	23.6929	23.1594	22.9586	24.2838	24.5782	24.7595	24.5695	24.0934	24.3043
Q99LW0	Ankyrin repeat domain-containing protein 10	Ankrd10	0.0698786	0.363122	0.599441		2	2	8.7	23.2465	23.4569	23.426	23.5284	23.3446	23.2761	23.2947	23.5601	23.5174	23.5821	23.2473	23.4961
Q80UP5	Ankyrin repeat domain-containing protein 13A	Ankrd13a	0.139325	0.385444	0.428056		8	8	18.4	26.1459	26.0315	26.1783	26.2121	25.4233	25.5341	26.0123	26.012	26.0989	26.2758	25.8571	26.105
Q99NH0	Ankyrin repeat domain-containing protein 17	Ankrd17	-0.305097	0.00488869	0.110087		21	21	12.4	27.5938	27.5923	27.5913	27.6546	27.4421	27.4113	27.396	27.3684	27.016	27.0019	27.3726	27.2998
Q811D2	Ankyrin repeat domain-containing protein 26	Ankrd26	-2.55367	0.0371932	0.00901604	+	2	2	1.5	25.9096	25.3482	25.4818	25.3863	20.2413	23.447	20.5676	22.4173	22.4352	20.1352	23.9669	20.9698
Q5SUE8	Ankyrin repeat domain-containing protein 40	Ankrd40	-0.207783	0.62552	0.446164		2	2	6.6	23.1772	22.262	22.5429	21.8696	21.8274	21.8102	22.1641	21.4371	21.3909	21.2547	22.5539	23.442
Q8BTZ5	Ankyrin repeat domain-containing protein 46	Ankrd46	0.541462	0.213688	0.119045		3	3	16.7	25.6773	25.6615	24.4897	25.2066	25.4002	25.0916	25.9088	26.1065	26.459	26.3194	25.9629	24.0191
Q8VE42	Ankyrin repeat domain-containing protein 49	Ankrd49	0.731776	1.24074e-05	0.00910053	+	3	3	16	24.5563	24.5739	24.4473	24.3305	24.2255	24.2984	24.9988	25.2618	25.3267	25.2271	25.1411	24.867
Q8C0J6	Ankyrin repeat domain-containing protein SOWAHC	Sowahc	-1.01529	0.12459	0.0451803		3	3	10.5	26.1543	25.6992	25.1264	23.2299	23.4576	22.6932	23.6085	23.5001	23.1709	22.9094	23.8207	23.2594
Q02357	Ankyrin-1	Ank1	-0.224922	0.161054	0.248421		9	9	6.6	25.184	24.9945	25.0393	24.826	24.9936	24.7209	24.124	24.8616	24.8576	25.016	24.6298	24.9197
Q8C8R3	Ankyrin-2	Ank2	-0.368574	0.0866874	0.125641		6	2	1.7	21.3936	22.4541	21.5819	21.7507	21.8534	21.7236	21.5749	21.4568	20.975	21.3236	21.3122	21.9036
G5E8K5	Ankyrin-3	Ank3	0.253793	5.05228e-05	0.123817		44	41	36.4	29.4142	29.364	29.5237	29.5205	29.3573	29.4322	29.7481	29.7394	29.6319	29.6204	29.6692	29.7257
P10107	Annexin A1	Anxa1	-0.611875	0.00564917	0.0289497		18	18	53.5	30.3861	30.4566	30.239	30.3863	30.5168	30.6988	29.6599	29.8043	29.4486	29.4589	30.3117	30.3289
P97384	Annexin A11	Anxa11	0.14034	0.114698	0.358873		15	15	33.4	29.76	29.7092	30.0894	30.1092	30.0462	29.9342	30.1419	30.2132	29.9604	29.9664	30.1014	30.1071
Q99JG3	Annexin A13	Anxa13	0.504032	8.66472e-05	0.0258775		11	11	41.6	27.4499	27.4979	27.2829	27.2703	27.1671	27.3542	27.5759	27.7393	27.9119	27.9591	27.9268	27.9337
P07356	Annexin A2	Anxa2	-0.040659	0.795123	0.79015		25	25	65.2	34.5033	34.4446	34.574	34.5174	34.3439	34.3559	34.2905	34.4672	33.994	34.0804	34.8201	34.8429
O35639	Annexin A3	Anxa3	0.100692	0.282791	0.489873		20	20	66.9	31.4172	31.3178	31.4844	31.4311	31.3947	31.4064	31.5726	31.5752	31.2387	31.2619	31.6654	31.7419
P97429	Annexin A4	Anxa4	0.359237	0.000130533	0.0625368		17	16	64.3	30.9188	31.0307	31.1261	31.1122	30.9314	31.11	31.2222	31.554	31.4029	31.4738	31.3718	31.3599
P48036	Annexin A5	Anxa5	0.257729	0.00397923	0.143948		21	21	68.7	33.9073	34.1462	34.044	34.1759	34.1782	34.3046	34.2825	34.3012	34.4327	34.5491	34.3199	34.4171
P14824	Annexin A6	Anxa6	-0.442237	0.00104319	0.0458635		36	35	61.8	33.2703	33.244	33.1533	33.1662	33.3984	33.3987	32.4997	32.6231	32.9472	32.954	32.9722	32.9813
Q07076	Annexin A7	Anxa7	0.291045	0.000210307	0.0996949		14	14	29.8	28.8005	28.7282	29.0297	28.865	28.8185	28.7662	29.1423	29.1659	29.0771	29.1686	29.1883	29.0119
O35640	Annexin A8	Anxa8	1.36938	0.227898	0.0619078		4	4	13.8	25.9727	27.9006	25.6934	23.5483	22.3787	28.2472	27.8485	26.0391	28.1611	26.7824	25.2139	27.9122
Q9JHQ0	Annexin A9	Anxa9	0.288635	0.256958	0.227501		2	2	7.8	23.1443	23.0361	22.5805	22.2276	23.4138	23.3318	22.7282	22.854	23.5929	23.3388	23.4114	23.5406
Q8BH79	Anoctamin-10	Ano10	-0.979933	0.000388915	0.0072678	+	2	2	3.3	23.6916	23.5842	24.1747	24.2846	23.9749	23.4935	22.9974	22.7134	22.5508	22.5633	23.2864	23.2124
Q6P9J9	Anoctamin-6	Ano6	1.45859	0.000103818	0.0028	+	3	3	6.4	22.719	23.286	22.7287	22.8383	23.7818	23.869	24.6853	24.9243	24.9526	24.4536	24.3606	24.598
O88312	Anterior gradient protein 2 homolog	Agr2	0.895255	0.0305818	0.0238164		2	2	16	23.7483	23.5405	21.8662	24.176	23.8108	23.8989	24.3462	24.689	23.961	24.3577	24.6675	24.3909
Q9CZ52	Anthrax toxin receptor 1	Antxr1	-0.152309	0.53352	0.455291		3	3	5.9	23.2787	23.8674	23.0859	22.9502	22.7873	22.6246	23.0616	22.8787	22.9122	22.2661	23.3003	23.2611
Q6DFX2	Anthrax toxin receptor 2	Antxr2	0.205702	0.372291	0.332187		3	3	10.9	23.0287	22.9258	22.8783	22.6819	21.73	22.2462	22.9335	23.0328	22.5361	22.7047	22.6045	22.9134
P32261	Antithrombin-III	Serpinc1	-0.109999	0.0273453	0.411901		17	17	38.3	29.6707	29.6836	29.5379	29.6382	29.6837	29.5579	29.4705	29.6725	29.4836	29.4708	29.4651	29.5495
O35643	AP-1 complex subunit beta-1	Ap1b1	-0.154571	0.0338169	0.304236		43	25	56.9	31.2614	31.2748	31.2825	31.3716	31.3843	31.3335	31.063	31.1351	31.3	31.3837	31.0298	31.0689
P22892	AP-1 complex subunit gamma-1	Ap1g1	-0.22453	0.000592685	0.16562		19	19	36.3	28.9677	28.9676	28.8969	28.8581	29.0188	29.0378	28.6636	28.7699	28.8482	28.8046	28.6254	28.6881
O88512	AP-1 complex subunit gamma-like 2	Ap1g2	-0.420504	0.274512	0.173451		2	2	3.8	22.8494	22.7463	22.7869	23.0226	21.6793	22.6329	22.8107	22.8304	22.0025	22.6487	22.0396	20.8625
P35585	AP-1 complex subunit mu-1	Ap1m1	0.151504	0.172052	0.351496		14	13	45.4	28.396	28.4927	28.1386	28.1093	28.1185	28.0711	28.1644	28.4615	28.6031	28.5138	28.2972	28.195
Q9WVP1	AP-1 complex subunit mu-2	Ap1m2	-0.204147	0.689951	0.494094		5	4	12.5	23.911	24.1834	21.2388	24.301	23.8787	24.0347	23.5147	23.6042	23.0416	23.1775	23.936	23.0488
P61967	AP-1 complex subunit sigma-1A	Ap1s1	0.372142	0.00113834	0.066854		6	6	47.5	27.0873	27.0936	26.9739	27.1057	27.0232	27.1267	27.5916	27.1432	27.3699	27.3689	27.4725	27.697
P17426	AP-2 complex subunit alpha-1	Ap2a1	-0.194649	0.00297767	0.215204		32	25	47.3	28.8208	28.7672	28.989	28.9145	28.7504	28.8135	28.5995	28.7431	28.674	28.7156	28.5219	28.6335
P17427	AP-2 complex subunit alpha-2	Ap2a2	0.0871108	0.245654	0.524855		35	28	53.1	30.1099	30.1214	29.9194	29.9392	30.2158	30.272	30.1814	30.1323	30.3333	30.2651	30.0962	30.0919
Q9DBG3	AP-2 complex subunit beta	Ap2b1	-0.223699	0.00389932	0.179243		42	24	55.5	30.637	30.7002	30.6239	30.6456	30.748	30.7166	30.3414	30.4638	30.599	30.6392	30.3078	30.3779
P84091	AP-2 complex subunit mu	Ap2m1	-0.20411	0.013065	0.215993		13	13	39.3	28.6697	28.729	28.5034	28.4053	28.8061	28.7064	28.4047	28.4267	28.3533	28.4191	28.5591	28.4323
P62743	AP-2 complex subunit sigma	Ap2s1	0.554838	0.00179799	0.0291181		3	3	21.8	28.3689	28.3779	27.8667	28.0338	27.9979	28.5853	28.9714	28.7313	28.8944	28.7391	28.5003	28.723
Q3UHJ0	AP2-associated protein kinase 1	Aak1	0.131306	0.119023	0.380583		14	13	25.5	26.9031	26.859	26.9214	27.0586	26.5888	26.666	26.9156	27.0037	26.9618	26.9545	27.0792	26.87
Q9Z1T1	AP-3 complex subunit beta-1	Ap3b1	-0.181617	0.00250904	0.233204		19	19	20.9	29.0069	28.865	28.8573	28.9226	28.734	28.7994	28.5932	28.7572	28.6922	28.7086	28.6387	28.7058
O54774	AP-3 complex subunit delta-1	Ap3d1	-0.363305	0.0249502	0.099265		17	17	19.3	26.7565	26.7186	26.4545	26.5502	27.1597	27.2653	26.4618	26.5395	26.3174	26.4119	26.5444	26.4498
Q9JKC8	AP-3 complex subunit mu-1	Ap3m1	0.0441707	0.526666	0.722803		18	18	68.7	28.171	28.0377	28.1066	28.1985	28.0104	27.8855	28.0406	28.0493	28.258	28.2236	28.1496	27.9535
Q9DCR2	AP-3 complex subunit sigma-1	Ap3s1	-0.518535	0.0522982	0.0676075		5	5	32.6	28.7079	28.6436	27.3971	27.4817	28.2023	27.9567	27.3297	27.4628	27.5613	27.647	27.5438	27.7334
Q8BSZ2	AP-3 complex subunit sigma-2	Ap3s2	0.426834	9.3943e-05	0.0405463		5	5	26.4	26.065	26.1099	26.1069	25.8413	26.2702	26.1733	26.6632	26.4461	26.4191	26.5263	26.5239	26.5491
Q3TAP4	AP-5 complex subunit beta-1	Ap5b1	0.118541	0.579522	0.526642		2	2	2.2	22.7436	22.8978	22.8731	22.2059	21.8388	22.2298	22.2844	22.2544	22.6979	22.7348	22.9063	22.6224
Q00623	Apolipoprotein A-I	Apoa1	0.719629	0.000368435	0.013516		13	13	48.9	33.2961	33.209	33.7196	33.8521	33.6216	33.6345	34.3301	34.5521	34.3849	34.3737	33.9802	34.0295
P06728	Apolipoprotein A-IV	Apoa4	-0.362875	0.0113032	0.0882011		19	19	57.7	31.3659	31.3896	31.8862	31.8374	31.8361	31.9064	31.2623	31.431	31.4952	31.4524	31.2034	31.2001
E9Q414	Apolipoprotein B-100	Apob	-0.224464	0.0332334	0.205193		85	84	24.7	29.7256	29.735	29.5352	29.589	29.7871	29.7642	29.6434	29.6925	29.227	29.2335	29.4949	29.4979
P08226	Apolipoprotein E	Apoe	0.313148	0.00253283	0.0997904		10	10	32.8	31.9091	32.0379	31.9438	31.788	31.6955	31.7501	32.0323	32.2282	32.335	32.3107	32.0392	32.0578
Q91V80	Apolipoprotein F	Apof	-0.170786	0.549174	0.440688		5	5	26.3	27.9779	28.0223	28.5868	28.7407	28.8943	28.9054	27.6597	27.8125	28.972	28.8301	28.3791	28.4494
Q9Z1R3	Apolipoprotein M	Apom	0.628001	0.0176418	0.0364246		3	3	19.5	27.5092	27.8307	27.3223	27.3897	28.4092	28.3652	28.1569	28.2124	28.3092	28.4963	28.7171	28.7026
Q9DCZ4	Apolipoprotein O	Apoo	0.382115	0.00452726	0.0716607		5	5	34.3	28.483	28.4229	28.8676	28.7944	28.2834	28.4273	29.062	28.8577	28.9166	28.7509	28.9764	29.0077
Q9CPT0	Apoptosis facilitator Bcl-2-like protein 14	Bcl2l14	-0.917718	0.0149756	0.0175381		3	3	11.6	23.8667	23.928	22.8773	24.4746	24.5205	24.4136	22.7042	23.3896	22.4387	23.1174	23.3074	23.6171
O35841	Apoptosis inhibitor 5	Api5	-0.087965	0.324561	0.53378		20	20	45.4	30.4037	30.3276	30.3032	30.3176	30.6937	30.5379	30.2184	30.5957	30.3546	30.2857	30.3671	30.2344
Q07813	Apoptosis regulator BAX	Bax	-0.057676	0.727552	0.713794		8	8	59.4	29.1181	29.091	28.86	28.7958	28.7478	28.822	28.4418	28.3381	29.0189	29.1086	29.0134	29.1678
O54926	Apoptosis regulatory protein Siva	Siva1	0.728445	0.00037238	0.0130346		2	2	17.7	24.7898	24.6552	24.6441	24.8904	24.0943	24.1881	25.3258	25.2431	25.2088	25.3388	25.1299	25.3862
Q9EPB4	Apoptosis-associated speck-like protein containing a CARD	Pycard	-0.650245	0.000483907	0.0169369		10	10	67.9	30.3346	30.2685	29.8029	29.6221	29.8738	29.7137	29.193	29.3817	29.2445	29.3731	29.1472	29.3746
Q9Z0X1	Apoptosis-inducing factor 1, mitochondrial	Aifm1	-0.402441	0.0183088	0.0789995		15	15	32	29.8632	29.897	29.7601	29.57	29.8761	29.8003	29.0657	29.2606	29.7992	29.8053	29.292	29.1291
Q8BUE4	Apoptosis-inducing factor 2	Aifm2	0.938902	0.0207187	0.0192649		2	2	7.2	22.2866	21.3565	21.5966	22.4582	21.2141	20.7795	23.0642	21.9294	22.188	22.7735	22.1559	23.2138
Q62415	Apoptosis-stimulating of p53 protein 1	Ppp1r13b	0.9976	0.0031081	0.0102534		3	2	3.1	25.4629	24.8593	24.4651	24.6299	25.0578	25.087	26.0364	26.3778	25.5276	25.0643	26.303	26.2385
Q8CG79	Apoptosis-stimulating of p53 protein 2	Tp53bp2	-0.304548	0.0310482	0.133614		8	7	10.6	26.9924	26.632	26.4409	26.704	26.7801	26.5308	26.1863	26.3622	26.475	26.6726	26.5015	26.0552
Q9JIX8	Apoptotic chromatin condensation inducer in the nucleus	Acin1	-0.0709276	0.0668927	0.559232		26	26	28.6	29.8006	29.8098	29.8	29.688	29.6586	29.7689	29.6895	29.7542	29.7078	29.7007	29.5954	29.6528
O88879	Apoptotic protease-activating factor 1	Apaf1	-0.232327	0.0459059	0.203457		18	18	20.2	26.1928	26.308	26.3587	26.4681	26.1523	25.8639	25.8391	25.9431	26.0854	26.1632	26.0722	25.8469
Q7TQC5	Aprataxin	Aptx	1.06458	0.014912	0.0143448		2	2	5.8	21.7729	20.6158	22.4718	22.5461	22.0314	21.2994	22.6151	22.7172	23.258	23.2564	23.2471	22.0312
Q02013	Aquaporin-1	Aqp1	-0.396742	0.0176699	0.0801852		2	2	10.8	26.4024	26.5443	26.8584	27.0887	26.8627	27.1292	26.2106	26.1781	26.5671	26.6064	26.5018	26.4412
Q400C8	Archaemetzincin-2	Amz2	1.04856	0.0597355	0.0265034		3	3	10.6	22.1525	21.4368	21.8687	21.424	21.2216	21.4132	23.8457	21.4662	22.1331	22.0734	21.9642	24.3256
Q68FF6	ARF GTPase-activating protein GIT1	Git1	0.21571	0.00619418	0.193442		17	15	34.3	28.1521	28.1345	28.1061	28.0507	27.8048	27.8647	28.1594	28.2571	28.2354	28.2457	28.272	28.2376
Q9JLQ2	ARF GTPase-activating protein GIT2	Git2	-0.552097	0.0106799	0.0405787		8	6	18.6	25.27	25.237	25.056	25.3237	24.868	25.0951	24.6463	23.9711	24.7009	24.2827	25.0423	24.894
Q8K221	Arfaptin-2	Arfip2	0.250309	0.00190029	0.145028		4	4	18.5	24.926	24.996	25.0029	25.0003	24.7713	25.0131	25.1568	25.3808	25.1979	25.073	25.1202	25.2827
Q8K2K6	Arf-GAP domain and FG repeat-containing protein 1	Agfg1	0.427882	0.00771178	0.0625787		9	9	26.7	27.8003	27.6911	27.9752	28.1541	27.519	27.3753	28.1521	28.3569	28.1121	28.286	27.9908	28.1843
Q80WC7	Arf-GAP domain and FG repeat-containing protein 2	Agfg2	0.773619	0.00515343	0.017516		4	4	8.4	24.2268	24.0726	24.6918	23.947	23.5217	23.3233	24.7648	25.009	24.6153	24.6676	24.4636	24.9047
Q6ZQK5	Arf-GAP with coiled-coil, ANK repeat and PH domain-containing protein 2	Acap2	0.0294393	0.721525	0.820044		8	8	16.6	25.8122	25.8478	25.5843	25.7519	25.7884	25.6556	25.8099	26.0323	25.7485	25.5243	25.8243	25.6773
Q8BXK8	Arf-GAP with GTPase, ANK repeat and PH domain-containing protein 1	Agap1	0.269436	0.0754415	0.181159		6	4	10.7	25.4799	25.7554	25.6997	25.8048	25.3659	25.4967	25.8888	26.0354	25.7843	25.4042	26.2513	25.855
Q8VHH5	Arf-GAP with GTPase, ANK repeat and PH domain-containing protein 3	Agap3	0.148746	0.138887	0.348868		7	5	11.6	25.7597	25.6209	25.6126	25.549	25.3985	25.3819	25.7525	26.0054	25.7439	25.5326	25.5543	25.6264
Q4LDD4	Arf-GAP with Rho-GAP domain, ANK repeat and PH domain-containing protein 1	Arap1	0.146354	0.404284	0.422126		24	24	23.2	28.9366	28.9946	28.927	29.0204	28.2527	28.251	28.821	28.6171	29.0117	29.1272	28.8272	28.8561
Q8R5G7	Arf-GAP with Rho-GAP domain, ANK repeat and PH domain-containing protein 3	Arap3	-0.134782	0.222577	0.396727		7	7	6.6	23.9841	24.6237	24.3162	24.4189	24.2212	24.023	24.0739	24.0221	24.2126	24.2087	24.129	24.1322
Q9QWY8	Arf-GAP with SH3 domain, ANK repeat and PH domain-containing protein 1	Asap1	0.0961456	0.148193	0.479501		9	8	10.8	27.0375	26.9432	27.0202	26.8416	26.9498	26.8094	27.0103	27.058	27.0491	27.1877	26.8214	27.0522
Q7SIG6	Arf-GAP with SH3 domain, ANK repeat and PH domain-containing protein 2	Asap2	0.313099	0.638493	0.400192		3	2	4.5	21.5157	19.8796	20.1813	19.3719	18.9115	21.6651	20.7467	21.9841	19.3742	19.1154	21.3156	20.8676
O08691	Arginase-2, mitochondrial	Arg2	-1.10373	0.00422539	0.00939043	+	8	8	36.7	26.6225	26.2902	26.9832	26.8686	27.6763	27.9104	25.4947	26.0439	26.0846	26.1901	26.444	25.4715
A2RTL5	Arginine/serine-rich coiled-coil protein 2	Rsrc2	0.409937	0.0458826	0.0925016		4	4	14.6	25.4617	25.5405	25.5192	25.3627	24.5842	24.7919	25.6501	25.8439	25.3756	25.6462	25.5816	25.6226
A2AJT4	Arginine/serine-rich protein PNISR	Pnisr	0.0920547	0.532031	0.565502		2	2	2.4	22.305	22.5363	22.3502	22.322	21.9069	22.0613	22.4306	22.4889	22.0175	22.0668	22.3115	22.7188
Q80TZ9	Arginine-glutamic acid dipeptide repeats protein	Rere	0.135953	0.575817	0.497058		4	4	3.4	23.7579	23.7623	23.9242	24.1465	22.6739	23.4367	23.6819	23.3453	24.1028	23.9005	23.7906	23.6961
Q9D0I9	Arginine--tRNA ligase, cytoplasmic	Rars	0.108862	0.0234375	0.413782		29	29	53.5	30.6412	30.6111	30.4172	30.4565	30.4796	30.4585	30.6377	30.6207	30.5795	30.5673	30.6547	30.6574
Q91YI0	Argininosuccinate lyase	Asl	0.115644	0.310766	0.456581		17	17	47.4	29.4688	29.5442	29.8334	29.8807	29.9791	30.0101	29.9241	30.1475	29.8333	29.9158	29.847	29.7425
P16460	Argininosuccinate synthase	Ass1	-0.825191	0.00814542	0.0175154		18	18	61.9	31.4206	31.8806	32.6909	32.8088	32.2715	32.651	31.6588	30.9585	31.3656	31.4217	31.71	31.6576
Q9Z2A5	Arginyl-tRNA--protein transferase 1	Ate1	0.0488056	0.761517	0.751292		5	5	18	25.6713	25.8209	25.3895	25.4286	25.8134	25.6974	25.8671	25.1346	25.6023	25.5334	25.9163	26.06
Q8BIX3	ARL14 effector protein	Arl14ep	0.0709524	0.624965	0.644125		5	5	24.3	25.7794	26.1319	25.646	25.7969	25.6698	26.0703	25.6154	25.7263	26.2505	26.178	25.6829	26.0669
P98203	Armadillo repeat protein deleted in velo-cardio-facial syndrome homolog	Arvcf	0.131206	0.200484	0.39965		10	10	16.7	24.7232	24.9824	24.8115	25.0218	25.2613	24.8127	25.1474	25.0101	25.2259	25.0218	24.8616	25.1334
Q9D7A8	Armadillo repeat-containing protein 1	Armc1	-1.14486	0.000344804	0.00553368	+	8	8	44.7	27.5284	27.5591	27.3334	27.2385	28.2184	28.1744	26.4768	26.0381	26.3315	26.6315	26.7909	26.9142
Q9D0L7	Armadillo repeat-containing protein 10	Armc10	0.525363	0.000369033	0.0269942		7	7	37.9	29.2042	29.4958	29.3018	29.1487	28.8954	29.0366	29.6777	29.6296	29.9351	29.7692	29.591	29.6322
Q8BNU0	Armadillo repeat-containing protein 6	Armc6	-0.0489098	0.839192	0.786222		8	8	29.9	25.6328	25.9367	25.539	26.0532	25.7195	25.8263	26.4633	25.816	25.781	25.9024	25.6635	24.7877
Q9DBR3	Armadillo repeat-containing protein 8	Armc8	0.121431	0.104523	0.401153		15	15	34.6	26.6391	26.6186	26.4791	26.5879	26.3899	26.2674	26.4936	26.6433	26.6398	26.6119	26.7343	26.5878
Q6A058	Armadillo repeat-containing X-linked protein 2	Armcx2	-0.0245488	0.791967	0.854158		3	3	7.8	23.698	23.663	23.4386	23.7099	23.9854	23.8634	23.8617	23.6791	23.706	23.815	23.5496	23.5996
Q8BHS6	Armadillo repeat-containing X-linked protein 3	Armcx3	-0.718811	0.00911775	0.0236586		6	6	18.7	25.4564	25.1999	24.7688	24.8992	25.5153	25.8651	23.9302	24.4444	24.8223	24.94	24.7224	24.5326
Q9D0A3	Arpin	Arpin	0.4344	0.0164678	0.0684151		7	7	34.1	28.1828	28.1825	27.6762	27.7839	27.6166	27.4752	28.0457	28.0777	28.5083	28.538	28.118	28.236
Q91WU5	Arsenite methyltransferase	As3mt	0.0379852	0.564797	0.7568		15	15	50.3	28.0991	28.1615	28.404	28.4038	28.4376	28.3384	28.3315	28.3149	28.2473	28.3513	28.4336	28.3938
P53762	Aryl hydrocarbon receptor nuclear translocator	Arnt	-0.347052	0.0774648	0.13205		5	5	9	25.1624	25.4582	25.2893	25.4885	25.4247	25.5474	25.5231	25.589	24.6568	24.8484	24.9574	24.7135
Q99PG0	Arylacetamide deacetylase	Aadac	-0.598319	0.0187248	0.0400332		4	4	20.6	23.9009	23.7469	24.2816	24.091	24.9142	24.5893	23.525	23.8801	23.9117	23.8561	23.5876	23.1735
P50295	Arylamine N-acetyltransferase 2	Nat2	0.260154	0.00282281	0.138341		6	5	25.2	26.3748	26.4756	26.3793	26.1869	26.1711	26.1082	26.4956	26.6255	26.5919	26.5869	26.4418	26.515
P50296	Arylamine N-acetyltransferase 3	Nat3	2.05854	0.0680439	0.014858		2	1	4.8	24.6231	21.5614	24.5831	21.1777	21.8109	21.5971	25.6799	25.4919	22.4348	22.0294	26.4047	25.6639
P50429	Arylsulfatase B	Arsb	0.517853	0.111402	0.0886732		4	4	8.1	25.3186	25.4572	24.1262	24.1096	24.0422	24.5386	25.3487	25.2647	25.1605	25.0079	25.4429	24.4748
Q9D2L1	Arylsulfatase K	Arsk	0.849989	0.0482926	0.0320846		2	2	2.7	22.6798	19.908	21.7033	21.6515	21.6974	21.7518	22.5471	22.365	22.0467	22.6606	22.4009	22.4714
Q922M7	Ashwin		0.585894	1.34851e-05	0.0152606		7	7	41.8	27.3446	27.4733	27.2227	27.2417	27.0871	27.1972	27.7921	27.9664	27.9732	27.9304	27.7041	27.7158
Q61024	Asparagine synthetase [glutamine-hydrolyzing]	Asns	0.00911999	0.926415	0.947324		7	7	17.1	25.9023	26.1908	26.0305	26.0927	25.8074	25.9057	25.8846	25.7711	26.1864	26.2083	26.0925	25.8412
Q8BP47	Asparagine--tRNA ligase, cytoplasmic	Nars	-0.0611734	0.302466	0.626399		20	20	44	30.5069	30.6279	30.4951	30.4772	30.7411	30.5941	30.5496	30.3815	30.4496	30.4846	30.5643	30.6456
P05201	Aspartate aminotransferase, cytoplasmic	Got1	-0.114241	0.1701	0.433634		17	17	67.1	30.3978	30.2875	30.5189	30.585	30.4841	30.7441	30.44	30.5583	30.3113	30.2657	30.4198	30.337
P05202	Aspartate aminotransferase, mitochondrial	Got2	-0.281052	0.226986	0.222774		26	26	67.4	32.8204	32.6928	32.9681	32.988	33.9037	33.8252	32.9737	33.0729	32.9255	32.8465	32.8207	32.8725
Q922B2	Aspartate--tRNA ligase, cytoplasmic	Dars	0.107125	0.00638124	0.408926		29	29	63.9	31.741	31.7627	31.76	31.7396	31.7505	31.7926	31.8925	32.0014	31.8079	31.8452	31.807	31.8351
Q8BIP0	Aspartate--tRNA ligase, mitochondrial	Dars2	-0.278296	0.3821	0.27579		3	3	5.5	22.3596	22.1154	23.1186	23.4675	23.6761	23.5666	22.4101	22.9411	22.4815	22.5363	23.2597	23.0053
Q8R3P0	Aspartoacylase	Aspa	-0.750934	0.00742525	0.0206029		7	7	29.5	27.7811	27.5993	28.1474	28.2038	28.1804	28.1658	27.2113	26.8608	26.8662	26.9038	27.9154	27.8148
Q9Z2W0	Aspartyl aminopeptidase	Dnpep	0.45486	2.22899e-06	0.0272647		17	17	57.5	30.2312	30.174	29.9866	30.0501	30.1397	30.0632	30.5231	30.6462	30.549	30.4885	30.5092	30.658
Q8BSY0	Aspartyl/asparaginyl beta-hydroxylase	Asph	0.0533361	0.479974	0.67798		16	16	26.7	27.4502	27.4988	27.5088	27.5777	27.8297	27.8195	27.6802	27.7609	27.6946	27.6228	27.5937	27.6526
Q99MQ4	Asporin	Aspn	0.843185	0.00997943	0.0176723		2	2	6.7	23.5014	23.6608	23.3062	23.3794	22.4783	22.1854	23.9153	23.8801	23.875	23.8161	23.6814	24.4027
Q62048	Astrocytic phosphoprotein PEA-15	Pea15	0.839284	0.00128799	0.0117222		5	5	54.6	30.1481	30.3869	30.4027	30.4275	29.4938	29.7326	30.7122	31.0536	31.2538	30.7449	30.716	31.1469
P28658	Ataxin-10	Atxn10	-0.29209	4.87044e-06	0.0864525		20	20	56	30.3348	30.3509	30.2675	30.2264	30.2593	30.2015	29.9375	30.015	30.0161	30.05	29.9666	29.9027
O70305	Ataxin-2	Atxn2	0.0466941	0.719836	0.7462		13	13	15.8	26.644	26.6072	27.034	27.1143	26.4666	26.5183	26.6176	26.6663	26.8974	26.971	26.837	26.6753
Q7TQH0	Ataxin-2-like protein	Atxn2l	0.229102	0.11607	0.231083		17	17	24.1	28.0138	27.802	28.0737	28.1592	27.3608	27.5251	27.9676	28.0776	28.1011	28.1213	28.0207	28.0209
Q9CVD2	Ataxin-3	Atxn3	0.533889	0.0514332	0.0648451		4	4	20.8	22.7261	22.9272	23.3897	21.8344	23.0575	23.2252	23.4863	23.6407	23.3354	23.5321	23.3287	23.0403
D3YXK1	Atherin	Samd1	-0.243205	0.512263	0.357353		4	4	9.1	22.6847	23.1194	23.3189	23.1081	23.0469	23.078	21.6697	23.9392	22.4134	22.2142	23.3111	23.3492
Q6PAL7	AT-hook DNA-binding motif-containing protein 1	Ahdc1	-0.143124	0.238059	0.383492		14	14	14.8	25.958	25.7629	26.0672	25.9689	25.5959	25.5437	25.8613	25.7677	25.5493	25.3751	25.7517	25.7328
Q6PA06	Atlastin-2	Atl2	0.359135	0.0970037	0.133311		2	1	4.5	23.1285	22.7903	22.9227	22.3187	23.2618	23.4624	23.4432	23.343	23.2855	23.7808	23.0108	23.176
Q91YH5	Atlastin-3	Atl3	0.142198	0.112444	0.354283		14	13	42.5	27.3621	27.3743	27.3797	27.6188	27.6524	27.646	27.4835	27.5326	27.7557	27.8483	27.6374	27.629
Q9CQQ7	ATP synthase F(0) complex subunit B1, mitochondrial	Atp5f1	0.223363	0.0386723	0.209262		13	13	42.2	31.6777	31.6812	31.8436	31.8366	31.7509	31.5485	31.8889	32.0487	32.1321	32.1604	31.6559	31.7929
Q811I0	ATP synthase mitochondrial F1 complex assembly factor 1	Atpaf1	0.200843	0.021163	0.22551		9	9	36.7	27.0989	27.1122	27.4779	27.3874	27.1561	27.2586	27.3834	27.4641	27.522	27.5772	27.4163	27.3333
Q91YY4	ATP synthase mitochondrial F1 complex assembly factor 2	Atpaf2	0.391253	0.0316949	0.0916593		9	9	49.5	28.1421	27.9727	28.1883	28.4654	27.5527	27.5685	28.2956	28.3244	28.5439	28.5246	28.2828	28.2659
P03930	ATP synthase protein 8	Mtatp8	1.78217	0.020847	0.00902151	+	2	2	34.3	25.6051	25.2879	25.4998	25.8629	26.1952	26.5269	29.0029	26.5328	25.9286	28.7464	29.2089	26.2512
Q03265	ATP synthase subunit alpha, mitochondrial	Atp5a1	-0.281933	8.67513e-05	0.102121		26	26	60.8	34.8858	34.9455	35.0775	35.0792	35.0989	35.0162	34.7266	34.8506	34.7529	34.7132	34.7269	34.6411
P56480	ATP synthase subunit beta, mitochondrial	Atp5b	-0.143783	0.0439782	0.330937		26	26	71.6	35.1834	35.168	35.4949	35.4869	35.3552	35.3115	35.107	35.2077	35.228	35.256	35.2047	35.1338
Q9DCX2	ATP synthase subunit d, mitochondrial	Atp5h	-0.610251	0.00165173	0.0234775		12	12	71.4	34.2687	34.1856	33.5727	33.5387	33.5705	33.8661	33.1309	33.4496	33.2511	33.2276	33.1123	33.1692
Q9D3D9	ATP synthase subunit delta, mitochondrial	Atp5d	0.447433	0.117444	0.108896		2	2	23.8	28.8832	28.442	29.8337	29.6783	28.8926	29.5763	29.7949	30.2118	29.2916	29.4987	29.5118	29.682
Q06185	ATP synthase subunit e, mitochondrial	Atp5i	0.768457	0.0216033	0.0266562		4	4	52.1	31.5426	31.6448	32.0148	31.8601	30.438	30.4954	32.1378	32.0654	32.0637	32.0598	32.1666	32.1133
P56135	ATP synthase subunit f, mitochondrial	Atp5j2	1.8432	0.0423806	0.0122971		3	3	34.1	28.8052	28.7725	28.2952	28.2016	25.3243	24.3943	28.9909	28.9834	28.8512	29.2568	29.4005	29.3695
Q9CPQ8	ATP synthase subunit g, mitochondrial	Atp5l	1.03782	0.00595976	0.0110694		6	6	49.5	30.124	30.1162	30.2955	30.4107	28.9234	28.8223	30.5651	30.9723	30.9227	30.6797	30.8785	30.9007
Q91VR2	ATP synthase subunit gamma, mitochondrial	Atp5c1	-0.0673529	0.262525	0.596815		8	8	35.2	32.8175	32.8415	32.8015	32.8307	33.1245	32.8928	32.6888	32.8623	32.8456	32.7984	32.8439	32.8655
Q9DB20	ATP synthase subunit O, mitochondrial	Atp5o	-0.505692	0.0108838	0.0484231		9	9	59.6	34.0842	34.0669	33.215	33.2594	33.626	33.7546	33.3488	33.1062	33.037	33.107	33.0947	33.2782
Q9CRA7	ATP synthase subunit s, mitochondrial	Atp5s	0.0295986	0.943115	0.905035		4	4	27.5	26.4057	26.8298	25.4047	25.4872	25.828	24.0619	25.858	25.6997	25.9001	25.9275	25.3123	25.4972
Q9D7K5	ATP synthase subunit s-like protein	Atp5sl	-0.329378	0.236747	0.198384		5	5	27.9	25.9552	27.1193	27.1947	26.7732	25.9318	27.2597	26.5889	26.4693	26.4052	26.0814	26.475	26.2377
P97450	ATP synthase-coupling factor 6, mitochondrial	Atp5j	0.774139	3.70656e-05	0.00900275	+	4	4	39.8	26.7023	27.1199	27.1375	26.9728	27.2011	27.0914	28.0494	28.0304	27.5905	27.6198	27.7104	27.8693
O54984	ATPase Asna1	Asna1	-0.0470438	0.777009	0.763099		11	11	47.7	28.5907	28.6568	28.8894	28.7959	29.3979	29.3828	28.9537	29.2255	28.8026	28.7494	28.7869	28.9132
Q9D5T0	ATPase family AAA domain-containing protein 1	Atad1	-0.712443	0.00890089	0.0237484		10	10	44.6	28.027	27.2841	27.896	28.2309	27.5255	27.4134	26.7834	26.7272	26.6857	26.8977	27.5666	27.4417
Q8CDM1	ATPase family AAA domain-containing protein 2	Atad2	-0.379427	0.000613402	0.0614445		8	8	12.9	26.0377	26.1009	25.7441	25.8462	25.7388	25.9486	25.6738	25.5977	25.5283	25.5573	25.3841	25.3986
Q925I1	ATPase family AAA domain-containing protein 3	Atad3	0.111839	0.187438	0.442628		18	18	38.6	29.4222	29.4859	29.4641	29.4927	29.3585	29.2828	29.4915	29.8638	29.3714	29.4125	29.4949	29.5433
Q8VCI7	ATPase SWSAP1	Swsap1	0.969289	0.0454605	0.0252915		2	2	8.6	22.9056	22.9346	23.0956	23.0355	23.1872	20.569	23.2452	23.752	23.4076	23.5472	23.9177	23.6736
Q91XU0	ATPase WRNIP1	Wrnip1	-0.159946	0.0861475	0.312807		6	6	10.9	24.9308	24.988	24.9029	24.9232	24.5011	24.8617	24.8133	24.6344	24.5537	24.6077	24.7687	24.7701
Q9JI39	ATP-binding cassette sub-family B member 10, mitochondrial	Abcb10	0.347305	0.382011	0.242935		3	3	4.8	23.1504	22.824	21.2378	22.1761	20.8074	22.3619	22.7055	22.6076	22.4051	22.2286	22.5057	22.1889
Q9DC29	ATP-binding cassette sub-family B member 6, mitochondrial	Abcb6	0.721068	0.00151598	0.0156628		2	2	2.5	20.9136	20.8179	21.0242	21.1104	21.6608	21.6873	21.7809	22.0891	21.7842	22.1407	21.8662	21.8795
Q61102	ATP-binding cassette sub-family B member 7, mitochondrial	Abcb7	1.51098	0.00351307	0.00604525	+	2	2	5.7	21.8741	20.1938	22.178	21.9585	21.9445	21.2087	23.1376	22.5203	23.8123	23.7792	22.3125	22.8616
Q9CXJ4	ATP-binding cassette sub-family B member 8, mitochondrial	Abcb8	0.491479	0.435507	0.222269		2	2	3.1	21.756	23.4293	22.6528	21.2562	21.6534	21.8113	20.9147	23.3019	21.0392	23.4332	23.301	23.518
P55096	ATP-binding cassette sub-family D member 3	Abcd3	0.286007	0.0364187	0.150716		10	10	22.3	25.9853	26.3441	26.0074	25.8153	26.3526	26.4344	26.4506	26.3988	26.6688	26.5212	26.2509	26.3649
P61222	ATP-binding cassette sub-family E member 1	Abce1	0.0354331	0.591475	0.77318		22	22	49.9	29.939	29.9539	29.7112	29.7563	30.0169	29.8252	29.8424	30.0982	29.9109	29.8455	29.8634	29.8548
Q6P542	ATP-binding cassette sub-family F member 1	Abcf1	-0.0845477	0.229452	0.530367		24	24	44.7	29.3531	29.3482	29.1756	29.1973	29.5046	29.3901	29.2313	29.2774	29.126	29.1203	29.3463	29.3604
Q99LE6	ATP-binding cassette sub-family F member 2	Abcf2	-0.061993	0.676664	0.68583		16	16	32	28.7827	28.7674	28.3299	28.3338	27.9372	28.0934	28.2373	28.2707	28.3292	28.4559	28.2697	28.3096
Q8K268	ATP-binding cassette sub-family F member 3	Abcf3	0.289272	0.00634814	0.123513		11	11	24.7	26.4861	26.5601	26.4074	26.4727	26.5244	26.1653	26.7533	26.8709	26.5484	26.9114	26.5767	26.691
Q7TMS5	ATP-binding cassette sub-family G member 2	Abcg2	-0.644861	0.000214915	0.0153214		10	10	20.9	26.7385	26.6044	27.2616	27.1433	27.0296	26.9939	26.5261	26.2713	26.246	26.2813	26.4157	26.1617
Q91V92	ATP-citrate synthase	Acly	0.22704	0.0146477	0.189634		43	43	58.4	31.2985	31.2348	31.2351	31.2676	31.0145	31.0027	31.2808	31.3137	31.5614	31.5888	31.3298	31.3408
Q9CZ42	ATP-dependent (S)-NAD(P)H-hydrate dehydratase	Carkd	0.18788	0.139725	0.283893		13	13	59.5	29.9229	29.8652	29.9392	29.9705	29.4813	29.5202	29.93	29.9544	29.8091	29.7672	30.1288	30.2372
P12382	ATP-dependent 6-phosphofructokinase, liver type	Pfkl	1.32233	1.10057e-07	0.002125	+	26	22	49.1	30.6793	30.634	30.9528	30.9212	30.3687	30.4962	31.9917	32.0217	32.0885	32.0717	31.9035	31.9091
P47857	ATP-dependent 6-phosphofructokinase, muscle type	Pfkm	0.404645	0.0250922	0.0826363		21	19	39.9	28.6628	28.6023	28.7232	28.6875	27.8846	28.0593	28.8166	28.9064	28.8075	28.9783	28.7278	28.811
Q9WUA3	ATP-dependent 6-phosphofructokinase, platelet type	Pfkp	0.682134	7.09567e-05	0.0123698		19	17	38.9	27.619	27.6034	28.067	27.9968	27.5493	27.7892	28.6302	28.4664	28.2279	28.3825	28.5248	28.4857
Q9JHS4	ATP-dependent Clp protease ATP-binding subunit clpX-like, mitochondrial	Clpx	-0.11244	0.260894	0.454019		18	18	36.6	28.3372	28.3118	28.4417	28.4744	28.1732	28.22	28.136	28.6114	28.1607	28.1226	28.0708	28.1821
O88696	ATP-dependent Clp protease proteolytic subunit, mitochondrial	Clpp	0.148184	0.139214	0.349641		6	6	38.2	29.5191	29.4916	29.5353	29.749	29.349	29.3625	29.4579	29.4796	29.8959	29.7759	29.7045	29.5819
O70133	ATP-dependent RNA helicase A	Dhx9	-0.0611715	0.433705	0.640545		41	41	40.8	32.072	32.0886	31.842	31.869	31.8698	31.8989	31.8215	31.8223	32.0458	32.0784	31.784	31.7214
Q91VR5	ATP-dependent RNA helicase DDX1	Ddx1	0.188185	0.0419708	0.253483		33	33	58.8	30.747	30.8108	30.7948	30.7906	30.3617	30.4912	30.833	30.8893	30.8533	30.9354	30.8108	30.8036
Q8K363	ATP-dependent RNA helicase DDX18	Ddx18	-1.09443	5.61806e-08	0.00220896	+	7	7	15.8	26.201	25.9982	26.25	25.9587	26.3999	26.1655	25.1823	24.9526	25.04	24.9788	25.1143	25.139
Q61655	ATP-dependent RNA helicase DDX19A	Ddx19a	0.303983	0.000870073	0.0985949		16	16	49.8	29.3352	29.2773	29.1409	29.0897	28.9625	28.9912	29.3674	29.4794	29.4317	29.4391	29.3935	29.5096
Q9ESV0	ATP-dependent RNA helicase DDX24	Ddx24	-0.947017	0.00559776	0.0129068		2	2	3.6	23.9558	23.7111	23.9498	24.3079	23.9396	23.8987	23.356	23.0236	22.5696	22.1728	23.9975	22.9613
Q8VDW0	ATP-dependent RNA helicase DDX39A	Ddx39a	-0.247394	0.318956	0.275114		16	8	54.1	28.0336	28.0016	27.8672	27.6613	28.3123	27.8509	28.0057	26.6244	27.9797	27.9255	27.8223	27.885
Q62167	ATP-dependent RNA helicase DDX3X	Ddx3x	0.53423	0.0032761	0.0351702		24	8	48.6	30.0565	29.9791	29.9275	30.032	29.2332	29.5564	30.3316	30.4146	30.3002	30.219	30.2902	30.4344
Q62095	ATP-dependent RNA helicase DDX3Y	Ddx3y	0.252011	2.09533e-06	0.11635		25	9	47.3	31.2315	31.173	31.2602	31.2515	31.1696	31.1258	31.4667	31.4977	31.4231	31.4869	31.4281	31.4213
Q810A7	ATP-dependent RNA helicase DDX42	Ddx42	0.182017	0.00966017	0.243244		29	29	46.5	29.1742	29.1677	29.0163	29.0493	28.9232	28.8591	29.2293	29.2447	29.1936	29.2999	29.1313	29.1831
Q99MJ9	ATP-dependent RNA helicase DDX50	Ddx50	-0.0375843	0.785851	0.798788		14	14	28.2	26.8978	26.9029	26.5979	26.8327	26.3924	26.4771	26.7887	26.7689	26.3151	26.3579	26.8603	26.7844
Q6P9R1	ATP-dependent RNA helicase DDX51	Ddx51	-0.470426	0.101568	0.0968477		5	5	9.9	23.1143	23.5118	22.7823	23.0019	23.1141	23.539	23.51	21.9646	22.657	22.2571	23.1585	22.6937
Q6PGC1	ATP-dependent RNA helicase Dhx29	Dhx29	-0.35602	0.00083902	0.0709147		23	22	23.2	27.9822	27.9492	27.6576	27.7186	27.866	27.7982	27.415	27.3993	27.5863	27.6429	27.5144	27.278
Q8VHK9	ATP-dependent RNA helicase DHX36	Dhx36	-0.207965	0.0130322	0.211338		23	22	33	27.8578	27.9429	27.573	27.5975	27.7805	27.7193	27.5939	27.5971	27.5695	27.6073	27.4053	27.4502
A2A4P0	ATP-dependent RNA helicase DHX8	Dhx8	0.046833	0.754048	0.755054		14	13	16.1	26.0603	26.085	25.6918	25.5902	25.7229	25.2228	25.6015	25.6638	26.016	25.9052	25.739	25.7284
Q80YD1	ATP-dependent RNA helicase SUPV3L1, mitochondrial	Supv3l1	-0.178968	0.166749	0.304118		11	11	23	26.5605	26.5664	26.5095	26.6295	26.1039	25.9553	26.145	26.2444	26.2316	26.2106	26.1012	26.3186
O88967	ATP-dependent zinc metalloprotease YME1L1	Yme1l1	-0.143428	0.141227	0.358947		11	11	21.8	26.4572	26.4121	26.1685	26.1157	26.4498	26.2282	26.2088	26.3126	26.0277	25.918	26.3123	26.1913
P18293	Atrial natriuretic peptide receptor 1	Npr1	-0.082531	0.61003	0.609724		2	2	2	22.4612	22.3374	22.5192	23.0927	22.7179	22.599	22.6037	22.6214	22.0712	22.911	22.4152	22.6097
P70180	Atrial natriuretic peptide receptor 3	Npr3	0.408031	0.0652376	0.101571		4	4	7.8	23.896	23.1166	23.1809	23.4109	23.455	23.4452	24.0474	23.6217	23.6244	23.2391	24.301	24.1193
A2BH40	AT-rich interactive domain-containing protein 1A	Arid1a	-0.475199	0.0010331	0.039268		24	24	16.4	28.0046	28.1313	28.4387	28.4478	28.1749	28.1884	27.7624	27.7405	27.6168	27.498	27.9422	27.9747
A2CG63	AT-rich interactive domain-containing protein 4B	Arid4b	-0.27676	0.0152553	0.142561		4	4	4.4	22.9656	23.0274	22.7318	22.6817	22.8689	22.8586	22.7436	22.8655	22.4648	22.5498	22.3498	22.4999
O35126	Atrophin-1	Atn1	0.106364	0.120051	0.444189		2	2	2	22.564	22.779	22.8729	22.7669	22.7035	22.5732	22.6789	22.8754	22.8983	22.9069	22.7453	22.7928
Q6A051	Attractin-like protein 1	Atrnl1	-0.0329781	0.832206	0.82996		2	2	1.3	22.2713	22.9023	23.0489	23.0396	23.1248	23.1633	22.7779	22.864	22.6463	23.1029	23.0152	22.946
Q60936	Atypical kinase ADCK3, mitochondrial	Adck3	-0.579576	0.00466926	0.0315267		4	4	7.8	26.0222	25.4871	25.467	25.6046	25.6347	25.6991	25.0071	24.598	25.5732	25.0209	24.9222	25.316
P97477	Aurora kinase A	Aurka	-0.258889	0.0537636	0.180912		3	2	8.9	22.7313	22.8379	22.4294	22.5559	22.3195	22.4186	22.0954	22.1704	22.3761	22.5751	22.0639	22.4583
O70126	Aurora kinase B	Aurkb	-0.0742311	0.772419	0.694841		7	6	26.4	25.2757	24.5229	24.1319	24.5925	25.2232	25.0388	24.4605	25.5541	24.5322	24.5945	24.5937	24.6044
Q99J83	Autophagy protein 5	Atg5	0.0621281	0.352845	0.627706		7	7	33.1	26.3591	26.3479	26.4247	26.1958	26.2213	26.3189	26.1866	26.4562	26.4946	26.4646	26.4009	26.2374
Q9D8Z6	Autophagy-related protein 101	Atg101	0.190623	0.782513	0.584097		2	2	12.8	24.0845	24.2703	23.7192	22.0016	23.5372	20.9437	23.0934	23.35	23.8259	24.3	21.473	23.6579
Q8C0J2	Autophagy-related protein 16-1	Atg16l1	-0.312919	0.0290207	0.127739		2	2	4.6	22.8306	23.0318	22.595	22.5792	22.7485	23.0182	22.4254	22.1945	22.6707	22.7737	22.5817	22.2799
Q80XK6	Autophagy-related protein 2 homolog B	Atg2b	-0.395478	0.0537242	0.101155		5	5	3.5	23.2056	23.4164	23.5476	23.483	24.1565	23.5261	23.2989	22.7441	22.9557	23.0259	23.3461	23.5916
Q8C4Q6	Axin interactor, dorsalization-associated protein	Aida	-0.0898406	0.578748	0.583379		7	7	25.9	26.1546	26.1876	25.8931	25.5912	25.7416	25.7977	25.3809	25.7497	25.5846	25.8675	26.0205	26.2235
Q3UK10	B9 domain-containing protein 2	B9d2	0.632981	0.00335471	0.024135		3	3	34.3	25.3334	25.652	25.5766	25.5941	26.2996	26.0358	26.319	26.4009	26.142	26.3019	26.7462	26.3793
O70201	Baculoviral IAP repeat-containing protein 5	Birc5	0.577404	0.0245483	0.0458344		3	3	37.9	25.5146	25.3953	25.0879	24.9006	24.8796	24.1193	25.2502	25.5933	25.7737	25.7802	25.4766	25.4877
O88738	Baculoviral IAP repeat-containing protein 6	Birc6	-0.248413	0.0430802	0.185502		28	27	9.2	27.032	27.0103	26.9325	27.027	27.0887	27.0832	26.9195	26.8694	26.4871	26.4282	26.9435	27.0356
Q60739	BAG family molecular chaperone regulator 1	Bag1	0.606668	0.0260788	0.0429065		5	5	20	27.9814	28.1698	28.096	27.9014	27.0666	27.2457	27.9345	27.9478	28.5607	28.5759	28.654	28.4281
Q91YN9	BAG family molecular chaperone regulator 2	Bag2	0.864634	1.0517e-05	0.00624066	+	9	9	53.3	28.9236	29.0697	29.3036	29.0583	28.9753	28.6026	29.8073	29.7848	29.9897	29.9195	29.6616	29.958
Q9JLV1	BAG family molecular chaperone regulator 3	Bag3	0.45896	0.202082	0.133994		6	6	16.8	24.8269	24.8995	25.211	25.1476	23.6211	23.4301	25.1661	25.1686	24.8529	24.5554	25.0868	25.0602
Q8CI61	BAG family molecular chaperone regulator 4	Bag4	-2.00646	0.00486828	0.00448485	+	3	3	7	24.3353	24.287	24.1438	23.8458	24.4892	24.3008	22.9795	22.9477	20.6008	22.3555	23.8745	20.6053
Q8CI32	BAG family molecular chaperone regulator 5	Bag5	0.0586885	0.220108	0.628825		16	16	48.8	27.5079	27.4245	27.392	27.5159	27.5396	27.6122	27.4648	27.577	27.6688	27.606	27.5361	27.4915
P04919	Band 3 anion transport protein	Slc4a1	0.894855	0.00572457	0.0140824		11	11	15.4	25.1774	25.3364	24.831	25.0886	26.2204	26.3055	26.482	26.5	26.3871	26.3859	26.2435	26.33
Q9Z2H5	Band 4.1-like protein 1	Epb41l1	0.120282	0.280552	0.440692		16	13	28.1	26.8845	26.7496	27.0265	27.0696	26.3994	26.6748	26.9838	27.0026	26.9151	26.8226	26.9367	26.8651
O70318	Band 4.1-like protein 2	Epb41l2	0.0279719	0.633271	0.818176		34	31	51.3	30.1072	30.1006	30.2296	30.2055	29.9369	29.9538	30.1912	30.1167	30.1036	29.9991	30.1615	30.1294
Q9WV92	Band 4.1-like protein 3	Epb41l3	0.0455322	0.329906	0.700502		15	12	23.9	26.4782	26.5247	26.429	26.484	26.3209	26.3235	26.4592	26.421	26.3773	26.5541	26.4968	26.5251
Q8BGS1	Band 4.1-like protein 5	Epb41l5	0.0096782	0.924748	0.944953		11	10	25	26.8198	26.7948	27.2035	27.1288	26.8985	27.0515	26.7798	27.094	26.858	26.8717	27.1617	27.1897
Q9CWF6	Bardet-Biedl syndrome 2 protein homolog	Bbs2	0.085199	0.724544	0.647488		2	2	3.5	22.7964	22.2514	22.5916	22.3562	21.4229	21.5428	22.4047	22.3594	22.0816	22.197	22.3281	22.1017
O54962	Barrier-to-autointegration factor	Banf1	2.40305	0.112046	0.0206643		5	5	48.3	31.1107	31.0512	31.0493	30.3812	28.6635	22.541	31.016	31.2399	31.8034	31.7827	31.5644	31.8088
Q9R069	Basal cell adhesion molecule	Bcam	0.362899	0.00733224	0.0833555		17	17	46.9	29.4992	29.5452	29.7791	29.77	29.202	29.1851	29.8393	29.9403	29.8201	29.8283	29.8899	29.8401
Q05793	Basement membrane-specific heparan sulfate proteoglycan core protein	Hspg2	-0.448297	0.0124448	0.0619487		77	77	33.9	32.2899	32.2586	32.6803	32.6824	32.7275	32.7831	32.1644	32.2175	31.754	31.8183	32.3714	32.4064
Q9CQC6	Basic leucine zipper and W2 domain-containing protein 1	Bzw1	-0.0525792	0.527684	0.688501		16	15	50.8	30.4728	30.4906	30.2122	30.2184	30.3748	30.2464	30.1643	30.3536	30.4184	30.4614	30.0864	30.2155
Q91VK1	Basic leucine zipper and W2 domain-containing protein 2	Bzw2	-0.0616639	0.524876	0.652495		13	12	35.1	29.2847	29.2935	29.0203	29.1647	29.0398	28.976	28.9475	29.3928	29.089	29.1343	28.9268	28.9187
P18572	Basigin	Bsg	0.767631	2.07261e-07	0.0061893	+	5	5	15.7	28.1339	28.0713	28.21	28.4123	28.0804	28.1779	28.9605	29.1101	28.9308	28.9189	28.891	28.8803
Q9CXE2	B-cell CLL/lymphoma 7 protein family member A	Bcl7a	-0.831139	5.82789e-05	0.0081118	+	2	1	18.1	25.3591	25.2196	25.265	24.8331	25.4428	25.7054	24.3499	24.4444	24.5258	24.4641	24.3996	24.6544
Q921K9	B-cell CLL/lymphoma 7 protein family member B	Bcl7b	-1.30017	0.0532642	0.0195377		2	1	17.3	22.2206	22.7536	21.3177	23.184	23.8846	24.0465	21.8967	20.0376	22.9366	22.023	20.8078	21.9042
Q9D219	B-cell CLL/lymphoma 9 protein	Bcl9	0.162565	0.471679	0.420374		2	2	2.6	21.8801	21.3525	22.5352	22.15	21.2488	21.6564	22.0445	22.2385	22.1405	21.7627	21.7072	21.9049
Q67FY2	B-cell CLL/lymphoma 9-like protein	Bcl9l	0.184044	0.118549	0.283029		3	3	2.9	23.6518	23.9862	23.8362	23.9966	23.5584	23.6862	23.7374	23.9279	24.1699	24.2072	23.7979	23.9796
Q9Z0H7	B-cell lymphoma/leukemia 10	Bcl10	0.787535	0.000959533	0.0126741		3	3	19.3	24.9133	24.8215	25.0527	24.809	24.1645	24.4022	25.1042	25.2658	25.7111	25.7035	25.5793	25.5244
Q61335	B-cell receptor-associated protein 31	Bcap31	-0.14638	0.202542	0.368141		4	4	21.6	27.4048	27.3181	27.5504	27.3779	27.554	27.5427	26.944	27.3168	27.3801	27.1261	27.5885	27.514
Q9D1I2	Bcl10-interacting CARD protein		0.586436	0.0375982	0.0506526		3	3	16.9	25.0624	24.8769	25.5121	25.1744	26.2631	26.0823	25.9345	26.3345	25.924	25.8691	26.2097	26.2182
O08734	Bcl-2 homologous antagonist/killer	Bak1	0.197631	0.253329	0.303866		7	7	60.8	25.7481	26.3237	26.7004	26.4815	26.5598	26.5107	26.243	26.8883	26.5979	26.6	26.4818	26.699
O54940	BCL2/adenovirus E1B 19 kDa protein-interacting protein 2	Bnip2	-0.102204	0.568906	0.553167		2	2	6.1	20.6021	20.5728	21.0399	21.0004	20.6963	21.4241	20.9005	20.6885	20.5759	20.8001	20.5058	21.2516
O55003	BCL2/adenovirus E1B 19 kDa protein-interacting protein 3	Bnip3	1.42129	0.000224015	0.00364602	+	2	2	11.8	22.9257	22.8208	24.4324	23.3611	22.9664	23.0582	24.8368	24.5837	24.5314	24.537	24.7701	24.8334
Q61337	Bcl2-associated agonist of cell death	Bad	-0.0314693	0.938318	0.897865		2	2	18.1	25.8597	25.4055	23.6842	24.7176	24.6702	25.6681	24.4933	24.1278	25.4803	25.3892	25.1358	25.1901
Q8K019	Bcl-2-associated transcription factor 1	Bclaf1	0.0626971	0.524124	0.648467		16	15	21.5	28.5377	28.6162	28.576	28.5785	28.2496	28.463	28.6439	28.5454	28.4114	28.3002	28.6694	28.8269
Q64373	Bcl-2-like protein 1	Bcl2l1	0.595727	0.0013319	0.0237497		4	4	22.7	26.2736	26.5548	26.1407	26.1958	25.642	26.0099	26.8187	26.5961	26.838	26.9	26.6393	26.599
O54918	Bcl-2-like protein 11	Bcl2l11	-0.180089	0.170572	0.303803		4	4	24.5	24.7983	24.8042	24.8255	24.7873	25.4161	25.2554	24.8335	24.8421	24.7792	24.8992	24.6011	24.8512
P59017	Bcl-2-like protein 13	Bcl2l13	0.247952	0.00349309	0.15272		7	7	31.3	27.3332	27.4107	27.129	27.2597	27.0863	27.1678	27.5741	27.5839	27.4867	27.5054	27.3421	27.3823
Q91ZE9	Bcl-2-modifying factor	Bmf	0.614956	0.0973111	0.0678133		2	2	18.9	23.4334	22.9548	23.4873	22.9533	23.6184	23.5826	24.7645	23.903	23.912	24.1832	24.4165	22.5403
O35425	Bcl-2-related ovarian killer protein	Bok	0.393751	0.126741	0.12967		4	4	22.1	22.9613	24.2653	23.4026	23.7799	23.1602	23.878	24.1247	23.9203	24.3421	23.4559	23.8128	24.1539
Q8CGN4	BCL-6 corepressor	Bcor	0.105918	0.34317	0.487788		3	3	1.7	22.1108	21.914	22.0759	22.0462	21.9423	21.9394	22.5086	22.2611	21.968	21.7956	22.0844	22.0463
O88597	Beclin-1	Becn1	-0.0272166	0.793624	0.842184		4	4	10	25.2164	25.3213	25.1138	25.2076	25.3108	24.9839	25.185	25.4809	25.3283	25.0693	25.0319	24.895
Q6PAL0	BEN domain-containing protein 3	Bend3	-0.0532055	0.835728	0.774245		6	6	9	23.7409	23.916	24.2367	24.1069	23.7834	23.7932	23.5483	23.4435	24.9472	24.1159	23.7087	23.4942
O35623	BET1 homolog	Bet1	0.298573	0.00338821	0.111057		3	3	50.8	27.6689	27.3677	27.3551	27.4416	27.483	27.1418	27.8012	27.6927	27.6718	27.7869	27.5782	27.7189
O35153	BET1-like protein	Bet1l	0.468632	0.0132723	0.0580159		4	4	44.1	26.4392	26.7733	26.4695	26.325	26.0866	25.756	26.8209	26.5548	26.995	26.852	26.666	26.7728
Q09324	Beta-1,3-galactosyl-O-glycosyl-glycoprotein beta-1,6-N-acetylglucosaminyltransferase	Gcnt1	-1.56812	0.0179785	0.00947264	+	5	5	16.4	23.5852	21.7131	24.3655	23.8373	24.2151	23.9099	21.9202	21.9926	21.0671	23.5243	22.6712	21.0419
Q91Z92	Beta-1,3-galactosyltransferase 6	B3galt6	-0.808067	0.0136654	0.0215338		5	5	15.7	24.5155	24.5173	24.4925	24.3675	24.4705	24.8752	23.7065	22.4744	23.8825	24.0167	24.1923	24.1177
Q8BHT6	Beta-1,3-glucosyltransferase	B3galtl	0.0769993	0.216514	0.554768		11	11	32.7	26.6843	26.6407	26.7111	26.6588	26.753	26.9526	26.8852	26.83	26.6647	26.7689	26.8984	26.8154
O09010	Beta-1,3-N-acetylglucosaminyltransferase lunatic fringe	Lfng	-0.0723038	0.881236	0.780738		3	3	12.4	23.8542	24.8236	25.4509	25.475	26.1814	25.275	23.5509	25.01	24.9953	25.5555	26.0114	25.5033
P15535	Beta-1,4-galactosyltransferase 1	B4galt1	0.239896	0.231816	0.255202		5	5	17	25.1938	24.3177	25.3286	24.5057	24.9604	24.7415	25.3784	25.2826	24.7799	24.9564	24.8792	25.2105
Q8R087	Beta-1,4-galactosyltransferase 7	B4galt7	-0.0253992	0.846166	0.862101		2	2	4.9	22.3647	22.6648	22.4392	22.5183	22.3593	22.9411	22.7116	22.8615	22.377	22.2922	22.4185	22.4741
Q8BWP8	Beta-1,4-glucuronyltransferase 1	B4gat1	-0.4486	0.00296449	0.0503329		3	3	10.4	23.0413	23.0646	23.0855	22.7668	23.3155	23.1103	22.2474	22.7179	22.6382	22.5764	22.9217	22.5907
Q99L88	Beta-1-syntrophin	Sntb1	0.276362	0.268671	0.239376		3	2	8.6	24.5897	24.7505	24.5621	25.063	24.3243	24.8324	25.5795	25.3713	24.6114	25.3168	24.3357	24.5655
Q01339	Beta-2-glycoprotein 1	Apoh	0.187989	0.0289012	0.247299		14	14	47.2	30.2481	30.2643	30.4555	30.4563	30.1185	30.0898	30.4003	30.6141	30.3953	30.3877	30.4664	30.4967
P01887	Beta-2-microglobulin	B2m	0.684612	0.152965	0.0761509		3	3	35.3	28.8853	29.1815	29.5612	29.5324	27.0686	27.4803	29.206	29.163	29.3853	29.2562	29.3345	29.4719
Q61235	Beta-2-syntrophin	Sntb2	0.22999	0.0415573	0.203657		11	10	28.5	26.6	26.4898	26.2889	26.3359	26.3558	26.0193	26.4152	26.6948	26.6625	26.7282	26.547	26.4219
Q8BFZ3	Beta-actin-like protein 2	Actbl2	-0.724111	0.0693494	0.0469801		10	2	31.9	29.7911	30.0308	29.6873	29.6796	28.7576	28.768	28.9807	29.6858	28.5739	27.6041	28.6515	28.8738
Q99MK8	Beta-adrenergic receptor kinase 1	Adrbk1	-0.0394096	0.720542	0.774375		12	12	23.2	26.2396	26.3006	26.3109	26.3515	26.7787	26.6763	26.418	26.4084	26.1686	26.3647	26.541	26.5205
Q8BWG8	Beta-arrestin-1	Arrb1	0.258931	0.144024	0.213899		8	8	22	25.7662	26.1317	26.0565	25.5359	25.8903	25.4109	25.9511	26.4654	25.9831	26.236	25.6346	26.075
Q9CWL8	Beta-catenin-like protein 1	Ctnnbl1	-0.825464	0.00040831	0.01	+	17	17	32.5	28.4525	28.5369	28.0886	28.0908	28.985	28.6077	27.4876	27.5007	27.8713	27.8863	27.5038	27.559
Q8R5C5	Beta-centractin	Actr1b	0.217571	0.0436425	0.217538		13	5	51.3	28.0458	28.2326	27.8535	28.1311	28.1529	28.1074	28.0837	28.0874	28.4247	28.5673	28.359	28.3066
P21550	Beta-enolase	Eno3	0.91897	0.178213	0.0651131		8	4	30.2	25.5464	25.5446	25.1921	25.261	21.7284	23.9167	25.5475	24.7128	25.9187	25.6439	25.3656	25.5147
P23780	Beta-galactosidase	Glb1	-0.0672916	0.452927	0.621349		18	17	38.5	29.0022	29.0173	29.3574	29.4299	29.3895	29.3693	29.1523	29.3393	29.2024	29.1752	29.1817	29.111
Q8VC60	Beta-galactosidase-1-like protein	Glb1l	-0.637265	0.0107029	0.0308397		4	3	7.1	23.0154	23.7828	23.8424	23.7726	23.8699	24.1271	23.3327	23.599	23.1569	22.7417	22.8234	22.9329
P12265	Beta-glucuronidase	Gusb	-0.745218	0.00140226	0.0148752		12	12	24.1	26.8332	27.0165	26.7421	26.7027	27.6045	27.5612	26.1986	26.412	26.3626	26.4268	26.3575	26.2313
P29416	Beta-hexosaminidase subunit alpha	Hexa	0.172737	0.0349988	0.27261		11	11	25.9	26.7366	26.7656	27.0705	26.9693	27.0107	26.9091	27.0513	27.2465	27.102	27.0792	26.9061	27.1131
P20060	Beta-hexosaminidase subunit beta	Hexb	0.158863	0.126998	0.326276		9	9	21.8	27.5561	27.648	27.9845	28.0229	27.8872	27.9083	28.0024	28.0781	27.9933	27.8219	27.8661	28.1982
Q99KR3	Beta-lactamase-like protein 2	Lactb2	0.186665	0.0288084	0.249328		10	10	41.3	30.4233	30.4384	30.6767	30.726	30.3704	30.3943	30.6043	30.7596	30.7185	30.816	30.6674	30.5831
Q8K2I4	Beta-mannosidase	Manba	-0.0152302	0.85615	0.909673		16	16	22.8	27.0912	27.112	27.3939	27.5713	27.2513	27.4064	27.2892	27.4048	27.3196	27.2958	27.2044	27.2209
Q9ES46	Beta-parvin	Parvb	-0.0466655	0.673724	0.735432		7	6	26	25.4347	25.6276	25.5675	25.2055	25.3006	25.5206	25.3102	25.3835	25.1982	25.6963	25.5919	25.1965
P70444	BH3-interacting domain death agonist	Bid	-0.392411	0.0141593	0.0790659		4	4	33.8	27.1442	27.0771	26.6126	26.822	26.71	26.7282	26.454	26.7171	26.691	26.5371	26.2045	26.136
Q60967	Bifunctional 3-phosphoadenosine 5-phosphosulfate synthase 1	Papss1	-0.680039	1.89325e-05	0.0108727		22	20	52.1	29.6353	29.7433	29.6904	29.5741	29.799	29.8567	28.8487	28.9933	29.2667	29.2907	28.9022	28.9171
O88428	Bifunctional 3-phosphoadenosine 5-phosphosulfate synthase 2	Papss2	-0.0424846	0.772174	0.776031		20	18	42.7	28.6318	28.6143	29.0928	29.0517	29.2787	29.1322	28.9801	29.2225	28.6471	28.7052	28.9795	29.0121
Q9ERI5	Bifunctional arginine demethylase and lysyl-hydroxylase JMJD6	Jmjd6	0.738887	0.434903	0.184677		4	4	12.4	23.9905	23.883	23.0717	23.7883	20.6573	21.2566	23.9816	20.6122	24.575	24.6148	24.8994	22.3976
Q8VC30	Bifunctional ATP-dependent dihydroxyacetone kinase/FAD-AMP lyase (cyclizing)	Dak	0.624508	1.8273e-06	0.0115992		21	21	64.2	30.3265	30.3668	30.5582	30.6417	30.2894	30.2952	31.0666	31.093	31.0212	30.9745	31.0225	31.047
Q9DBL7	Bifunctional coenzyme A synthase	Coasy	0.39706	0.00126979	0.059365		7	7	21.5	27.2311	27.3929	27.145	27.1023	27.0689	26.906	27.4002	27.8158	27.5509	27.5265	27.4884	27.4466
P34914	Bifunctional epoxide hydrolase 2	Ephx2	0.0285343	0.766021	0.83076		13	13	39.2	26.2952	26.3782	26.795	26.6502	26.5129	26.7322	26.704	26.7038	26.4737	26.4405	26.5926	26.6203
Q8CGC7	Bifunctional glutamate/proline--tRNA ligase	Eprs	0.114341	0.0968188	0.419043		63	63	54.4	31.6915	31.7413	31.7846	31.7739	31.523	31.5231	31.7545	31.8258	31.8601	31.9119	31.6952	31.6761
Q3UHN9	Bifunctional heparan sulfate N-deacetylase/N-sulfotransferase 1	Ndst1	-0.0467415	0.638832	0.727844		2	2	3.2	22.9233	22.8934	22.529	22.8601	22.4538	22.7018	22.5422	22.6183	22.7366	22.8509	22.7802	22.5527
Q8CD15	Bifunctional lysine-specific demethylase and histidyl-hydroxylase MINA	Mina	0.0152286	0.816092	0.905035		8	8	28.2	26.6078	26.6381	26.37	26.5325	26.6702	26.4831	26.6377	26.3921	26.4682	26.6523	26.6411	26.6017
Q9JJF3	Bifunctional lysine-specific demethylase and histidyl-hydroxylase NO66	No66	-0.491295	0.023505	0.0599547		8	8	20.2	26.2809	26.3533	26.4881	26.66	26.6983	26.3626	25.7437	26.3248	26.3384	25.4579	25.6357	26.3951
P18155	Bifunctional methylenetetrahydrofolate dehydrogenase/cyclohydrolase, mitochondrial	Mthfd2	-0.783148	0.0590834	0.0395034		4	4	16.6	28.8893	28.8709	29.0187	29.4316	28.9688	27.9748	27.5905	28.9861	27.1311	27.7158	28.0487	28.9828
Q9JLV6	Bifunctional polynucleotide phosphatase/kinase	Pnkp	0.287766	0.00660655	0.12479		13	13	31.4	27.3363	27.2977	27.2581	27.0807	27.1973	27.0983	27.444	27.7246	27.515	27.6636	27.4113	27.2366
Q9CWJ9	Bifunctional purine biosynthesis protein PURH	Atic	0.234544	0.00205248	0.162199		33	33	77.2	31.7013	31.6524	31.4784	31.4749	31.5626	31.3773	31.6656	31.8057	31.8656	31.8013	31.7377	31.778
Q91WG8	Bifunctional UDP-N-acetylglucosamine 2-epimerase/N-acetylmannosamine kinase	Gne	-0.635071	8.42187e-05	0.0147111		10	10	18.3	26.022	26.2918	25.846	25.923	26.2687	26.0729	25.2667	25.663	25.6139	25.3661	25.4117	25.2925
P28653	Biglycan	Bgn	-0.492834	0.00162127	0.03814		10	10	37.4	28.6247	28.5626	28.2539	28.3977	28.8912	28.9295	28.0278	28.2392	28.201	28.1509	28.0586	28.0249
Q9CY64	Biliverdin reductase A	Blvra	0.288683	0.000283986	0.102047		15	15	61.7	30.5266	30.3978	30.456	30.4667	30.4775	30.3384	30.6703	30.8558	30.6393	30.5933	30.7999	30.8367
O55102	Biogenesis of lysosome-related organelles complex 1 subunit 1	Bloc1s1	0.778246	0.00393917	0.0162727		4	4	48.8	27.0563	26.9201	27.0537	27.0348	25.9784	26.1244	27.3764	27.4392	27.5831	27.3701	27.4898	27.5785
Q9CWG9	Biogenesis of lysosome-related organelles complex 1 subunit 2	Bloc1s2	0.352602	0.0575928	0.121209		5	5	41.3	26.5813	26.0786	26.4939	26.449	26.8198	26.8027	26.4938	26.7231	26.7374	27.05	27.0101	27.3265
Q5U5M8	Biogenesis of lysosome-related organelles complex 1 subunit 3	Bloc1s3	0.223755	0.0742463	0.222434		2	2	16.4	24.3716	24.3199	24.2703	24.3813	23.9718	24.0838	24.1074	24.5209	24.3393	24.6771	24.6752	24.4214
Q8VED2	Biogenesis of lysosome-related organelles complex 1 subunit 4	Bloc1s4	0.962769	8.41566e-06	0.00454118	+	5	5	27.9	24.9624	25.0179	24.4488	25.204	24.8241	24.8541	25.8025	25.9498	25.9572	25.9583	25.6484	25.7719
Q8R015	Biogenesis of lysosome-related organelles complex 1 subunit 5	Bloc1s5	-0.769174	0.000497917	0.012		6	6	44.9	26.9119	26.9518	26.6196	26.5789	27.1686	27.1812	25.7168	25.9642	26.3026	26.0751	26.2851	26.4534
Q9R0C0	Biogenesis of lysosome-related organelles complex 1 subunit 6	Bloc1s6	1.6254	0.000894133	0.00371429	+	3	3	33.1	22.5344	23.2325	23.3462	23.668	22.8983	22.4355	24.1233	24.0562	24.4969	24.9188	24.3335	25.9385
Q5SQY2	Biorientation of chromosomes in cell division protein 1	Bod1	-0.696121	0.0491283	0.0429231		4	2	24.9	24.244	24.1726	23.8001	23.7647	25.2494	25.2924	23.3206	23.3467	23.9962	23.8016	23.7576	24.1238
Q8CIF4	Biotinidase	Btd	-0.0764135	0.826068	0.723885		5	5	15.6	25.4546	25.6919	25.8428	25.8256	25.4879	25.3677	25.0293	25.0014	25.5638	25.2654	25.2269	27.125
O89106	Bis(5-adenosyl)-triphosphatase	Fhit	0.0751225	0.564246	0.617349		7	7	68.7	27.313	27.2084	27.7195	27.6668	27.9827	27.7384	27.7231	27.8406	27.5461	27.5805	27.6803	27.7091
P56380	Bis(5-nucleosyl)-tetraphosphatase [asymmetrical]	Nudt2	0.482325	0.00645173	0.0484179		7	7	70.1	30.1888	30.3563	30.6317	30.5724	29.9837	29.8655	30.6115	30.6495	30.9517	30.9237	30.6522	30.7037
P15327	Bisphosphoglycerate mutase	Bpgm	0.182881	0.073613	0.271553		6	6	33.2	27.8557	27.6143	28.0099	28.1191	27.668	27.6226	28.0112	28.0613	28.0302	28.0037	27.8755	28.005
Q8R016	Bleomycin hydrolase	Blmh	0.103262	0.0418309	0.436771		23	23	66.2	30.5012	30.6037	30.6123	30.6414	30.8121	30.6682	30.7293	30.6741	30.7667	30.7704	30.7474	30.7706
Q9D8S9	BolA-like protein 1	Bola1	1.14744	0.00471186	0.00923158	+	6	6	56.9	27.6986	27.7366	27.9576	27.8876	26.3831	26.295	28.4252	28.4948	28.4283	28.3405	28.6007	28.5536
Q8BGS2	BolA-like protein 2	Bola2	1.50246	0.00497536	0.00665116	+	5	5	65.1	28.8745	29.0965	28.8443	28.6999	27.1084	26.8087	29.6432	29.6548	29.5354	29.5988	29.9456	30.0692
P98063	Bone morphogenetic protein 1	Bmp1	-0.741515	0.233492	0.0970408		2	2	2.7	23.5805	21.5098	25.3095	24.5577	24.4872	24.8882	23.1395	23.4545	23.3348	23.6822	23.6833	22.5895
O35607	Bone morphogenetic protein receptor type-2	Bmpr2	-0.329898	0.0723096	0.138228		2	2	2.5	23.3558	23.114	23.4744	23.5369	22.9279	23.1127	22.7637	22.424	23.2966	22.8289	22.9965	23.2328
Q8BHX3	Borealin	Cdca8	0.0554924	0.807414	0.752276		7	7	37.4	25.8328	25.7421	25.1268	25.2337	24.962	24.5216	25.1223	24.9414	25.5177	25.2417	25.4736	25.4553
Q91XV3	Brain acid soluble protein 1	Basp1	-0.293905	0.127357	0.182046		7	7	52.2	29.0795	29.0778	28.7734	28.9371	29.4991	29.5738	28.5479	28.4805	28.9719	29.245	28.8816	29.0505
Q8BKX1	Brain-specific angiogenesis inhibitor 1-associated protein 2	Baiap2	-0.330026	0.0316515	0.119597		11	11	25	25.7297	25.9059	25.8148	26.0399	26.2385	26.0801	25.4349	25.6169	25.795	25.8025	25.2353	25.9442
Q9DBJ3	Brain-specific angiogenesis inhibitor 1-associated protein 2-like protein 1	Baiap2l1	-0.00543467	0.980125	0.975363		6	6	19.1	24.324	24.7025	24.6269	24.7267	24.4972	24.6258	24.4172	23.9807	24.5374	24.4113	25.4889	24.6351
Q80Y61	Brain-specific angiogenesis inhibitor 1-associated protein 2-like protein 2	Baiap2l2	-0.433683	0.635304	0.361591		3	3	11.3	22.2716	20.5466	20.8743	23.7366	22.5469	20.0664	22.8748	18.2976	22.0191	21.4829	20.4665	22.2994
O35855	Branched-chain-amino-acid aminotransferase, mitochondrial	Bcat2	-1.41206	3.01516e-10	0.00145455	+	15	15	49.1	30.6438	30.5793	30.5274	30.5493	30.7745	30.7325	29.1099	29.4049	29.1962	29.189	29.191	29.2434
Q8K3W0	BRCA1-A complex subunit BRE	Bre	0.0754051	0.524656	0.608023		4	4	11.5	25.0688	25.129	24.8021	24.8898	24.6747	24.877	25.2128	24.8094	25.2219	24.6724	24.9039	25.0733
Q8C3R1	BRCA1-associated ATM activator 1	Brat1	0.0328124	0.868146	0.845358		6	6	11.2	24.251	24.3173	23.8996	23.9286	24.4252	24.9927	24.2536	24.4003	24.5232	23.8644	24.5298	24.44
Q99MP8	BRCA1-associated protein	Brap	-0.783175	0.00121723	0.0135275		3	3	8.1	23.1033	23.1236	23.2874	23.0571	22.4378	23.3948	22.1191	22.4702	22.43	21.8822	22.1823	22.6213
Q9CWI3	BRCA2 and CDKN1A-interacting protein	Bccip	0.0210819	0.843595	0.880627		9	9	36.1	28.0295	28.0441	27.6815	27.6511	27.5896	27.5288	27.5435	27.8656	27.8276	27.8424	27.8187	27.7533
Q6PAJ1	Breakpoint cluster region protein	Bcr	-0.151746	0.122807	0.338522		9	8	9.1	24.3948	24.5687	24.4171	24.6173	24.0859	24.2776	24.2834	24.2441	24.4227	24.188	24.126	24.1867
Q61140	Breast cancer anti-estrogen resistance protein 1	Bcar1	0.0994196	0.851379	0.720186		7	7	14	23.9371	22.5867	26.2278	24.8532	24.0542	24.3929	23.8832	24.7884	25.0597	24.356	24.2842	24.2768
Q99N20	Breast cancer metastasis-suppressor 1 homolog	Brms1	0.358907	0.658455	0.401134		2	2	8.9	23.6089	23.4626	21.9167	23.1197	21.258	24.3638	23.5416	24.1231	23.9183	23.9912	24.1227	20.1862
Q3U1T3	Breast cancer metastasis-suppressor 1-like protein	Brms1l	-0.678616	0.00201225	0.0192335		3	3	12.1	24.5563	24.5922	24.2481	24.4789	24.6631	24.5057	24.1856	23.2332	24.2158	23.965	23.7683	23.6047
G3X9K3	Brefeldin A-inhibited guanine nucleotide-exchange protein 1	Arfgef1	-0.129596	0.349717	0.43663		13	11	8.5	25.0882	25.1492	25.1277	25.0349	25.7001	25.722	25.1534	25.1988	25.2397	25.067	25.206	25.1796
A2A5R2	Brefeldin A-inhibited guanine nucleotide-exchange protein 2	Arfgef2	0.229012	0.407457	0.322652		9	7	5.9	23.4389	22.9609	23.1665	23.468	23.7005	24.152	24.4449	23.7069	24.0148	22.97	23.6331	23.4911
Q8BXV2	BRI3-binding protein	Bri3bp	0.786879	0.000416261	0.0109339		2	2	13	25.0988	25.4342	25.7475	25.7915	25.1358	25.0777	26.1099	26.0919	26.0664	25.9681	26.3496	26.4208
Q9JI08	Bridging integrator 3	Bin3	0.408257	0.00337604	0.0618525		4	4	28.5	26.3461	26.4657	26.2806	26.3986	25.7913	26.1372	26.5802	26.663	26.5805	26.6189	26.8209	26.6055
Q3UI43	BRISC and BRCA1-A complex member 1	Babam1	0.511284	5.72429e-07	0.0181809		5	5	25.8	25.0401	25.0865	25.0669	25.1406	24.9315	24.9825	25.5369	25.6196	25.6276	25.4081	25.603	25.5205
Q3TCJ1	BRISC complex subunit Abro1	Fam175b	0.449294	0.000510902	0.0410621		6	6	24.6	25.4695	25.4269	25.6815	25.5235	25.2385	25.3623	25.7423	26.2041	25.8731	25.8134	25.8972	25.8679
Q8K2Q7	BRO1 domain-containing protein BROX	Brox	-0.0091025	0.975906	0.964842		4	4	14.6	27.8635	27.0893	27.1034	27.2214	25.7356	26.7899	26.9987	26.9269	27.0767	26.6651	26.9255	27.1556
O88379	Bromodomain adjacent to zinc finger domain protein 1A	Baz1a	-0.750546	0.011299	0.0230958		7	7	7	24.7771	24.6312	24.0686	24.2503	24.1671	24.3307	23.7674	23.7705	22.6102	23.5465	24.0279	23.9991
Q91YE5	Bromodomain adjacent to zinc finger domain protein 2A	Baz2a	-0.451448	0.0987284	0.100693		3	3	2.1	22.8857	22.8037	22.704	22.7305	22.9326	22.9992	22.6679	22.3685	22.6567	21.2575	22.4189	22.9775
Q7JJ13	Bromodomain-containing protein 2	Brd2	-0.686593	0.0512969	0.0447105		6	5	12	25.4463	26.0579	25.8454	25.889	25.5392	25.7778	24.4521	24.607	26.3019	25.1139	25.4785	24.4826
Q8K2F0	Bromodomain-containing protein 3	Brd3	0.215137	0.204128	0.270048		12	8	25.1	26.339	26.3357	26.2122	26.2446	25.7597	25.7277	26.4011	26.4284	25.9545	26.0188	26.5593	26.5477
Q9ESU6	Bromodomain-containing protein 4	Brd4	0.088158	0.656921	0.612502		14	10	13.4	27.4348	27.521	27.5726	27.684	27.0478	26.68	27.6051	27.6099	27.0716	27.0441	27.5373	27.6014
O88665	Bromodomain-containing protein 7	Brd7	0.395573	0.00154543	0.0609254		5	5	13.2	24.8056	24.8523	24.654	24.3994	24.4936	24.3111	24.9126	25.0031	24.9789	25.0469	24.9939	24.954
Q8R3B7	Bromodomain-containing protein 8	Brd8	-0.0697021	0.531087	0.627356		4	4	5.3	23.4603	23.4996	23.3294	23.1862	23.3215	23.5198	23.1673	23.1203	23.5382	23.5492	23.0466	23.4769
Q3UQU0	Bromodomain-containing protein 9	Brd9	0.0687628	0.764664	0.702201		4	4	8.6	24.4145	24.5966	24.3482	24.1828	23.4742	23.4347	24.4136	24.3427	24.0421	23.7833	24.1135	24.1684
Q80Y55	BSD domain-containing protein 1	Bsdc1	-1.22341	0.0203604	0.0135097		2	2	8	23.3054	23.6169	22.7868	22.7083	23.6176	23.8158	22.3012	20.5667	23.5812	21.6392	22.1073	22.3147
O70479	BTB/POZ domain-containing adapter for CUL3-mediated RhoA degradation protein 2	Tnfaip1	-0.097696	0.775172	0.656554		4	2	13.3	23.3856	23.3615	23.2541	23.3214	22.6706	22.4877	22.7007	22.2231	23.5343	22.7412	22.5541	24.1413
Q922M3	BTB/POZ domain-containing adapter for CUL3-mediated RhoA degradation protein 3	Kctd10	0.579245	0.100803	0.0739065		6	4	23.5	25.8264	23.8069	25.7728	25.7388	25.568	25.2927	25.8317	25.7049	25.8736	25.9687	26.0348	26.0674
Q5M956	BTB/POZ domain-containing protein KCTD1	Kctd1	0.145247	0.410699	0.425584		4	4	16.3	24.9762	25.5791	25.2636	25.5886	24.7154	24.8023	25.4516	25.3932	25.3105	24.9899	25.3164	25.3352
Q6WVG3	BTB/POZ domain-containing protein KCTD12	Kctd12	-0.639594	0.00248161	0.0228746		12	12	44.3	30.8788	30.8928	30.6994	30.6906	30.7675	30.4667	29.7002	29.8465	29.9509	29.9916	30.4787	30.5904
Q8K0E1	BTB/POZ domain-containing protein KCTD15	Kctd15	0.029432	0.806897	0.835185		7	7	34.6	27.3055	27.3588	27.0908	27.1394	27.0791	27.3007	27.0144	27.1925	27.5609	27.541	27.1991	26.9429
Q8VC57	BTB/POZ domain-containing protein KCTD5	Kctd5	0.284936	0.2696	0.234149		3	3	29.1	25.8112	25.4496	25.7199	26.2068	24.7267	25.2789	25.6582	25.3803	26.1905	26.177	25.7328	25.7639
Q9JMD0	BUB3-interacting and GLEBS motif-containing protein ZNF207	Znf207	0.628734	0.00454453	0.0257143		5	5	16.8	28.7392	28.6148	28.6189	28.3609	27.732	28.0766	28.7534	29.1608	29.0913	29.1495	28.87	28.89
O54825	Bystin	Bysl	-0.151028	0.141227	0.344713		8	8	22	26.5959	26.553	26.3377	26.1999	26.1158	26.3781	26.1133	26.4666	26.152	26.1109	26.1959	26.2356
Q922D8	C-1-tetrahydrofolate synthase, cytoplasmic	Mthfd1	0.334213	3.08991e-05	0.0683501		32	32	55	31.287	31.271	31.2488	31.2363	31.1691	31.1027	31.558	31.5899	31.6436	31.6389	31.4621	31.4276
Q80X80	C2 domain-containing protein 2-like	C2cd2l	-0.00433858	0.981015	0.978399		3	3	5.7	25.441	25.3148	25.0891	25.6633	25.7564	25.6774	26.0017	25.1925	25.3732	25.0735	25.7751	25.5
Q7TPS5	C2 domain-containing protein 5	C2cd5	-0.0510426	0.696835	0.724217		2	2	2.2	22.2283	22.1078	22.0084	22.3557	21.9917	22.6491	22.3737	22.4084	22.0437	22.0766	22.1875	21.9449
Q80W54	CAAX prenyl protease 1 homolog	Zmpste24	-0.155502	0.500403	0.439604		8	8	23.8	25.6315	25.714	26.2106	26.288	26.8377	26.8067	26.2634	26.3017	25.9151	25.978	26.1801	25.9173
Q9CS00	Cactin	Cactin	-0.451495	0.164865	0.123964		3	3	4.7	23.8195	23.8313	23.5133	23.2218	23.4648	23.6401	21.7901	23.4919	23.4094	22.9836	23.3684	23.7384
B2RQC6	CAD protein	Cad	-0.0991805	0.145852	0.469511		71	69	47.2	30.8895	30.8525	30.7505	30.7829	30.9081	30.9448	30.7119	30.7283	30.8994	30.94	30.6258	30.628
O35161	Cadherin EGF LAG seven-pass G-type receptor 1	Celsr1	-2.54379	0.0208812	0.00672659	+	2	2	0.7	26.4446	26.5336	26.8282	27.1561	26.7193	26.7257	25.0176	25.5334	20.6746	22.0558	26.1581	25.7052
Q9R0M0	Cadherin EGF LAG seven-pass G-type receptor 2	Celsr2	-0.167236	0.795725	0.610846		2	2	0.8	22.3566	22.0828	21.5958	24.2902	23.6126	23.0684	22.8581	20.6433	23.1058	22.9297	22.3038	24.1622
P09803	Cadherin-1	Cdh1	-0.0195392	0.815448	0.883017		18	18	33.6	27.8907	27.8554	28.1822	28.1925	28.2628	28.2804	28.0888	28.1118	28.2004	28.0988	28.0402	28.0068
P55288	Cadherin-11	Cdh11	-0.0662276	0.225706	0.59676		16	16	33.9	28.057	28.1745	28.1061	28.1295	27.9991	28.0658	27.9555	27.9998	28.1359	28.1611	27.8713	28.0111
Q9WTR5	Cadherin-13	Cdh13	0.332887	0.641533	0.395462		2	2	3.1	22.5054	22.5115	24.7118	23.679	24.712	21.5493	23.8894	23.5229	24.18	21.6543	23.4935	24.9262
O88338	Cadherin-16	Cdh16	-0.0944637	0.288461	0.509327		15	15	33.6	29.1542	29.1313	29.4743	29.4722	29.5234	29.5958	29.3323	29.3471	29.3228	29.3097	29.2839	29.1887
P15116	Cadherin-2	Cdh2	-0.383703	0.0190665	0.0864765		16	16	23.8	29.3948	29.5255	29.587	29.5309	29.4818	29.4485	28.6392	28.7572	29.3422	29.3188	29.194	29.415
P10287	Cadherin-3	Cdh3	0.0693274	0.391213	0.605218		5	5	8	24.2646	24.2162	24.4136	24.477	24.1846	24.3796	24.4641	24.354	24.4837	24.2231	24.5949	24.2318
P55284	Cadherin-5	Cdh5	-0.0315488	0.636789	0.798873		10	10	19.3	27.6898	27.6705	27.858	27.8232	27.6734	27.6424	27.8156	27.6815	27.4898	27.7283	27.6147	27.8382
P97326	Cadherin-6	Cdh6	-0.390973	0.000207647	0.052673		9	9	14.4	26.0128	25.9116	25.8956	25.9232	25.8138	25.9936	25.6421	25.6117	25.5373	25.6925	25.4444	25.2769
Q8VHF2	Cadherin-related family member 5	Cdhr5	1.97936	0.0576086	0.0139296		2	2	2.9	23.2673	22.9859	22.0409	22.259	21.5584	19.56	21.483	22.0895	24.7759	23.6995	25.6624	25.8374
P12658	Calbindin	Calb1	0.321192	0.00672863	0.102954		15	15	60.2	32.8891	32.8531	33.154	33.0941	32.6819	32.8279	33.1241	33.2311	33.4564	33.3555	33.0472	33.2132
P61022	Calcineurin B homologous protein 1	Chp1	0.641325	0.0063885	0.0267524		6	6	45.6	27.3235	26.1143	27.1051	27.104	27.0406	26.9461	27.5863	27.5076	27.7299	27.8063	27.5405	27.311
Q9JKL5	Calcineurin B homologous protein 3	Tesc	0.32717	0.365494	0.244658		2	2	10.3	23.5816	23.8552	23.0319	22.2126	24.1898	24.2205	23.8178	24.3111	23.5271	23.3979	23.9588	24.0419
Q63810	Calcineurin subunit B type 1	Ppp3r1	0.301602	0.00832279	0.117655		9	9	61.8	29.0214	29.0095	28.8702	28.718	29.2644	29.203	29.1377	29.3198	29.3584	29.2998	29.3557	29.4247
Q9R1W5	Calcitonin gene-related peptide type 1 receptor	Calcrl	0.80683	0.000911406	0.0118908		3	3	6.9	23.8986	23.8183	24.3422	24.0601	24.6933	24.8033	25.0357	25.2303	24.9488	25.013	25.0961	25.133
Q9Z0F4	Calcium and integrin-binding protein 1	Cib1	0.0544548	0.682942	0.711453		2	2	15.2	24.1671	24.0219	23.7179	23.6043	23.9899	24.0223	23.7506	23.7559	24.2694	24.2522	23.9637	23.8584
Q8CGZ0	Calcium homeostasis endoplasmic reticulum protein	Cherp	-0.102405	0.0179753	0.431332		17	17	25.6	28.4448	28.4165	28.4738	28.5046	28.3347	28.3851	28.3615	28.4184	28.3207	28.3362	28.2659	28.2425
Q3UMR5	Calcium uniporter protein, mitochondrial	Mcu	0.582116	0.045042	0.0539135		3	3	14	24.1217	24.6025	23.5209	24.0045	24.7778	24.7421	24.599	25.099	25.3784	25.0559	24.7808	24.349
Q8VCX5	Calcium uptake protein 1, mitochondrial	Micu1	0.0328887	0.800401	0.820777		6	6	18	25.2883	24.9924	25.4019	25.4638	25.4091	25.0991	25.2347	25.0459	25.1924	25.1604	25.6794	25.5392
Q8CD10	Calcium uptake protein 2, mitochondrial	Micu2	0.244638	0.00592987	0.160911		7	7	20.6	25.2322	25.0687	24.9722	25.0601	24.9609	24.8691	25.0604	25.393	25.2762	25.225	25.3565	25.32
Q91YS8	Calcium/calmodulin-dependent protein kinase type 1	Camk1	0.0647583	0.389335	0.621416		7	7	27.5	27.1045	27.1839	27.2529	27.1494	27.0206	26.7623	27.1969	27.1165	27.1304	27.1157	27.1417	27.1608
Q6PHZ2	Calcium/calmodulin-dependent protein kinase type II subunit delta	Camk2d	-0.562367	0.204574	0.111752		9	5	30.9	25.4319	26.9439	26.946	26.9978	26.4688	26.9478	27.276	25.3134	26.3013	26.6366	25.4556	25.3792
Q923T9	Calcium/calmodulin-dependent protein kinase type II subunit gamma	Camk2g	0.248261	0.0127465	0.165668		9	5	27.2	26.2374	26.2617	26.021	25.8903	26.3663	25.9238	26.3603	26.3346	26.3974	26.3889	26.396	26.3128
Q8CGU1	Calcium-binding and coiled-coil domain-containing protein 1	Calcoco1	-0.381769	0.479588	0.272662		7	7	12.4	22.8968	24.1167	24.2906	23.8639	25.8366	24.0329	23.5716	24.4945	24.0633	24.674	23.6197	22.3237
Q8BH59	Calcium-binding mitochondrial carrier protein Aralar1	Slc25a12	-0.24055	0.00388123	0.161078		22	19	49.6	28.9901	28.9645	29.0818	29.051	29.1686	29.1593	28.8718	28.908	28.6881	28.6335	28.9404	28.93
Q9QXX4	Calcium-binding mitochondrial carrier protein Aralar2	Slc25a13	-0.0366929	0.575083	0.764844		27	24	60.1	30.1366	30.0956	30.2149	30.2924	30.3568	30.298	30.2043	30.3947	30.0684	30.0855	30.2219	30.1993
Q8BMD8	Calcium-binding mitochondrial carrier protein SCaMC-1	Slc25a24	0.0521326	0.403918	0.674368		12	12	40.4	27.2307	27.4384	27.3031	27.1916	27.2214	27.4182	27.3681	27.4994	27.4345	27.3096	27.2298	27.2748
Q06138	Calcium-binding protein 39	Cab39	-0.431141	0.00577951	0.0594841		12	11	39.6	30.4512	30.4931	30.4069	30.3638	30.5593	30.5614	30.0522	30.2396	29.6445	29.7309	30.2342	30.3475
Q9DB16	Calcium-binding protein 39-like	Cab39l	-0.536514	0.039227	0.0593141		8	7	28.2	27.245	27.4633	27.5576	27.3095	27.6183	27.4387	26.9781	27.0678	26.2877	26.2825	27.1268	27.6703
Q9CR86	Calcium-regulated heat stable protein 1	Carhsp1	-0.266218	0.135018	0.205175		4	4	59.5	29.5515	29.6005	29.5721	29.4262	29.5015	29.5313	28.6858	28.8336	29.4401	29.5106	29.5309	29.5846
Q6Q477	Calcium-transporting ATPase	Atp2b4	0.863107	0.0376727	0.0274751		13	4	12.7	22.5288	22.3494	22.434	21.4165	23.9186	23.0904	23.5898	23.842	23.1288	23.2249	23.7655	23.3653
Q9CXW3	Calcyclin-binding protein	Cacybp	0.234537	0.091352	0.218074		13	13	61.1	31.4862	31.5319	31.4296	31.3913	30.955	31.0565	31.4868	31.2877	31.7514	31.7844	31.4426	31.5048
Q8C5W0	Calmin	Clmn	-0.134875	0.162195	0.382631		8	8	13.5	24.4854	24.3395	24.3381	24.5191	24.7441	24.7013	24.5126	24.3372	24.5188	24.2371	24.2345	24.4782
P62204	Calmodulin	Calm1	0.791679	3.86776e-05	0.00859649	+	10	6	69.1	33.1566	33.3946	33.3846	33.356	33.4502	33.5196	33.8547	33.8668	34.1851	34.3776	34.3273	34.4001
Q91WQ9	Calmodulin-like protein 4	Calml4	1.05513	2.73409e-07	0.00283146	+	7	7	43.8	26.394	26.239	26.3374	26.5714	26.3146	26.4005	27.7137	27.5069	27.2175	27.2762	27.3649	27.5084
Q80VC9	Calmodulin-regulated spectrin-associated protein 3	Camsap3	-0.249139	0.288303	0.264575		6	6	7.7	26.598	26.4712	26.1257	26.0523	26.2866	26.9489	26.8109	26.144	26.5236	25.9706	25.6466	25.8922
P35564	Calnexin	Canx	-0.220554	0.000118119	0.162928		22	22	38.1	31.8643	31.8674	31.7551	31.8329	31.8829	31.9778	31.5845	31.6566	31.6451	31.7345	31.6238	31.6126
O88456	Calpain small subunit 1	Capns1	0.0705414	0.411617	0.60376		12	12	78.1	31.2015	31.3609	31.241	31.2298	31.3202	31.5067	31.3195	31.2418	31.4742	31.6626	31.2144	31.3708
O35350	Calpain-1 catalytic subunit	Capn1	0.46968	2.77035e-06	0.0251702		27	27	49.5	27.4789	27.4816	27.6913	27.6284	27.3627	27.5425	27.9685	27.9816	28.0002	27.9699	28.0535	28.0298
O08529	Calpain-2 catalytic subunit	Capn2	-0.534847	0.000576143	0.0271407		27	27	53.6	30.6822	30.6459	30.3624	30.3712	30.9501	30.8925	30.0783	30.1269	29.9898	30.2048	30.2256	30.0698
O08688	Calpain-5	Capn5	-0.0108099	0.967316	0.955596		6	6	13.1	24.0956	24.5114	23.4112	22.9449	23.8237	24.2975	23.6021	23.9983	23.6035	24.0901	23.6694	24.0559
O35646	Calpain-6	Capn6	-0.0732559	0.597396	0.630866		12	12	25.1	27.0465	27.0703	26.5035	26.4152	27.017	26.8795	26.4743	26.818	26.8837	26.6745	26.7638	26.8781
P51125	Calpastatin	Cast	0.170717	0.12925	0.306586		12	12	27.2	26.8952	26.8838	27.3342	27.2906	26.7421	26.8875	27.126	27.2774	27.1966	27.1493	27.1023	27.2061
Q08091	Calponin-1	Cnn1	0.168978	0.348074	0.36927		10	10	46.8	28.3778	28.3828	28.6504	28.6106	28.565	28.5114	28.1304	28.4994	28.5729	28.5876	29.1416	29.1799
Q08093	Calponin-2	Cnn2	0.314281	0.0419238	0.133502		10	9	56.7	30.9902	30.9711	31.0663	30.9914	30.5987	30.5508	30.8611	30.9195	31.4773	31.3048	31.1752	31.3162
Q9DAW9	Calponin-3	Cnn3	-0.563058	0.0265869	0.0489415		11	10	48.5	31.1169	31.0484	30.9919	30.9604	31.8614	32.1983	30.8032	30.8395	30.8153	30.7784	30.8009	30.7618
P14211	Calreticulin	Calr	-0.273291	0.00192228	0.125075		18	18	62	33.1969	33.1763	33.3947	33.3635	33.2625	33.5979	33.0314	33.0943	33.0085	33.0716	33.0941	33.0521
O35887	Calumenin	Calu	-0.00799942	0.904787	0.949666		16	16	57.5	31.3082	31.321	31.5913	31.4472	31.1892	31.2043	31.3119	31.3178	31.3564	31.4191	31.2948	31.3131
P05132	cAMP-dependent protein kinase catalytic subunit alpha	Prkaca	-0.310096	0.5783	0.357787		7	4	27.6	27.3108	27.3084	26.5437	26.7201	27.454	27.4137	27.2584	24.4527	27.5454	27.926	27.3176	26.3901
P68181	cAMP-dependent protein kinase catalytic subunit beta	Prkacb	0.377097	0.0315232	0.097555		8	5	33.9	27.715	27.7133	27.5858	27.5179	26.9626	26.9918	27.6696	27.9824	27.8196	27.8155	27.833	27.6288
Q9DBC7	cAMP-dependent protein kinase type I-alpha regulatory subunit	Prkar1a	0.00974909	0.855582	0.936304		14	14	43.8	29.6356	29.6143	29.4613	29.4031	29.6794	29.514	29.454	29.6233	29.5055	29.5688	29.6022	29.6124
P12367	cAMP-dependent protein kinase type II-alpha regulatory subunit	Prkar2a	0.106953	0.0596379	0.430504		12	10	37.7	28.6293	28.518	28.5359	28.4597	28.7762	28.6668	28.655	28.6856	28.6936	28.7134	28.783	28.6972
P31324	cAMP-dependent protein kinase type II-beta regulatory subunit	Prkar2b	-0.206554	0.00367481	0.200681		11	9	38.2	27.0597	27.0268	27.0258	27.069	27.2148	27.168	26.767	27.045	26.9124	26.9059	26.9355	26.7589
P56212	cAMP-regulated phosphoprotein 19	Arpp19	0.565653	0.026478	0.0485521		7	6	68.8	27.9703	28.2665	27.9683	27.8975	29.1835	28.797	28.9874	28.9475	28.8431	28.931	28.8138	28.9543
Q3UEI1	cAMP-specific 3,5-cyclic phosphodiesterase 4C	Pde4c	-0.0591078	0.899033	0.818082		5	5	10.1	22.3552	23.1123	24.9	23.7916	22.8488	23.801	23.5587	23.6878	24.0696	23.7176	22.1786	23.242
B2RX12	Canalicular multispecific organic anion transporter 2	Abcc3	-0.427597	0.140171	0.12311		2	2	1.1	28.1814	27.6834	27.616	27.6566	28.98	28.8846	27.7367	27.4703	27.9573	27.8803	27.5987	27.7932
Q9CQA9	Cancer-related nucleoside-triphosphatase homolog	Ntpcr	-0.468838	0.01937	0.0620767		7	7	57.4	27.0761	27.2095	26.9284	27.0903	27.1128	27.7954	26.3821	26.5367	26.6475	26.7239	26.9759	27.1335
Q922J3	CAP-Gly domain-containing linker protein 1	Clip1	-0.0980279	0.26041	0.494053		19	16	17.5	26.5759	26.5704	26.7763	26.7266	26.264	26.3912	26.4929	26.4982	26.4843	26.3718	26.4435	26.4255
Q9Z0H8	CAP-Gly domain-containing linker protein 2	Clip2	0.0312281	0.544337	0.79175		16	13	21.8	26.3385	26.2065	26.3598	26.3893	26.0854	26.2622	26.3504	26.3095	26.2503	26.3452	26.3169	26.2566
Q60865	Caprin-1	Caprin1	-0.147942	0.0961632	0.33857		13	13	32.4	30.2515	30.4081	30.4004	30.273	30.1547	30.0219	30.1344	30.3154	30.1136	30.1069	30.0347	29.917
Q9DBC3	Cap-specific mRNA (nucleoside-2-O-)-methyltransferase 1	Cmtr1	-0.100975	0.0883419	0.453438		14	14	20.2	25.8754	25.8357	25.7596	25.713	25.7636	25.8814	25.6112	25.6707	25.8687	25.7974	25.6983	25.5766
Q3UZA1	CapZ-interacting protein	Rcsd1	0.118475	0.647749	0.554798		8	8	43	26.887	27.06	27.3154	27.3301	26.2862	28.0875	27.4244	27.1467	27.2663	27.0348	27.3388	27.4661
Q8C196	Carbamoyl-phosphate synthase [ammonia], mitochondrial	Cps1	-1.45486	0.202694	0.0521311		3	1	1.7	25.169	21.545	25.1465	25.1519	24.9778	25.0889	24.8679	24.9945	25.0007	22.1685	21.1433	20.1751
Q8CI85	Carbonic anhydrase 12	Ca12	-1.55069	0.0161441	0.00934021	+	2	2	7.1	23.7673	23.8851	24.2166	24.3589	25.2387	24.8362	22.3064	20.7157	23.0753	23.1794	23.8547	23.8671
P00920	Carbonic anhydrase 2	Ca2	0.12288	0.00465083	0.358972		11	11	60.8	31.7815	31.8587	31.8563	31.9058	31.8377	31.8532	31.8536	31.9374	32.0701	32.0003	31.9695	31.9995
P16015	Carbonic anhydrase 3	Ca3	0.365322	0.0530476	0.113041		10	10	50	27.7788	27.7427	27.7393	27.6611	27.3497	27.1935	27.4327	27.6506	28.0148	28.1572	28.168	28.2337
Q64444	Carbonic anhydrase 4	Ca4	-0.100026	0.497167	0.537226		9	9	37.7	27.8727	27.3947	28.2841	28.1561	27.7743	27.6362	27.7103	27.9364	27.6933	27.7362	27.8255	27.6162
Q9QZA0	Carbonic anhydrase 5B, mitochondrial	Ca5b	0.359181	0.0381208	0.108896		4	4	15.8	26.3686	26.2498	26.724	26.7477	26.018	26.7095	26.859	27.1345	26.5812	26.9259	26.8675	26.6046
P28651	Carbonic anhydrase-related protein	Ca8	1.33294	0.0162785	0.0108403		4	4	21.3	25.3385	25.6176	24.762	23.329	24.3537	24.7504	25.1017	25.5714	26.0653	25.4731	27.0338	26.9035
P48758	Carbonyl reductase [NADPH] 1	Cbr1	0.889524	9.55176e-07	0.00456805	+	18	17	67.5	32.702	32.7214	33.0416	33.0152	32.752	32.6784	33.6693	33.8699	33.7981	33.7572	33.5306	33.6227
Q8K354	Carbonyl reductase [NADPH] 3	Cbr3	0.536083	0.000107374	0.0231508		8	7	40.8	26.9166	26.8208	26.951	27.0283	26.7301	26.5291	27.3672	27.5522	27.3185	27.3673	27.3886	27.1988
Q91VT4	Carbonyl reductase family member 4	Cbr4	0.0775614	0.644344	0.632579		4	4	28.8	26.7935	26.7823	26.9072	27.11	26.2571	26.2896	26.6019	26.4848	26.9573	27.018	26.7771	26.7662
Q9D3A8	Carboxyl-terminal PDZ ligand of neuronal nitric oxide synthase protein	Nos1ap	0.245138	0.144446	0.224565		3	3	8.3	21.8828	21.6614	22.0928	22.0809	22.3107	22.1354	22.5322	21.9466	21.8969	22.3975	22.2251	22.6366
Q8R1G2	Carboxymethylenebutenolidase homolog	Cmbl	0.625241	0.000333036	0.0175389		10	10	50.2	28.4703	28.4619	29.0818	28.9307	28.8249	28.5953	29.1655	29.5555	29.3891	29.3728	29.3476	29.2861
O89001	Carboxypeptidase D	Cpd	-0.223343	0.00100593	0.170216		20	20	20.6	27.6861	27.6414	27.6432	27.6534	27.8489	27.9008	27.4956	27.5422	27.5027	27.4878	27.4641	27.5413
Q80V42	Carboxypeptidase M	Cpm	0.184924	0.315056	0.338033		7	7	21.9	26.3509	25.8635	26.2046	26.1674	26.5479	26.1064	26.3632	27.0276	25.954	26.47	26.3593	26.1762
Q9WVJ3	Carboxypeptidase Q	Cpq	0.0286754	0.693161	0.820012		6	6	20.9	26.5121	26.5192	26.8178	26.8278	26.833	26.7834	26.8424	26.773	26.6363	26.7017	26.7117	26.8002
P58466	Carboxy-terminal domain RNA polymerase II polypeptide A small phosphatase 1	Ctdsp1	-0.430217	0.282422	0.173332		4	2	19.2	24.491	25.2839	24.9093	24.6813	25.4384	25.26	23.7665	23.3534	25.4499	25.1183	24.5977	25.1967
Q8BX07	Carboxy-terminal domain RNA polymerase II polypeptide A small phosphatase 2	Ctdsp2	2.41404	0.00138356	0.00258228	+	4	3	17.8	23.4974	22.0036	21.4452	24.8314	22.5049	21.6012	25.4002	25.2182	24.5066	24.7941	25.432	25.0169
Q60753	Cardiotrophin-1	Ctf1	0.625224	0.578917	0.284192		2	2	19.2	26.2397	20.5917	22.9212	22.543	25.1939	22.0604	23.351	21.55	25.4185	26.1694	23.2161	23.5963
P47934	Carnitine O-acetyltransferase	Crat	-0.324489	0.0203175	0.114976		8	8	14.5	25.7073	25.802	25.9135	25.8966	26.2244	26.0727	25.8453	25.8722	25.4572	25.3434	25.4727	25.6787
P97742	Carnitine O-palmitoyltransferase 1, liver isoform	Cpt1a	-0.60532	0.000101712	0.0167875		14	14	27	26.9324	26.9095	27.1449	27.0109	27.2961	27.3524	26.6752	26.707	26.4458	26.4178	26.3805	26.388
P52825	Carnitine O-palmitoyltransferase 2, mitochondrial	Cpt2	-0.28458	0.00743995	0.12802		18	18	42.7	29.1937	29.1813	29.4278	29.4411	29.4537	29.3812	29.1303	29.34	28.8913	28.8973	29.0633	29.0492
Q9CYD3	Cartilage-associated protein	Crtap	0.452718	0.00011876	0.0359576		10	9	30.5	28.0332	27.9197	27.9027	27.9418	27.7054	27.5605	28.2721	28.3654	28.3471	28.2355	28.2829	28.2767
Q8BK63	Casein kinase I isoform alpha	Csnk1a1	-0.477547	0.00314489	0.044358		12	12	36.8	29.3629	29.3289	28.8398	28.9153	29.3732	29.3953	28.4584	28.7059	28.6649	28.7372	28.8392	28.9446
Q9DC28	Casein kinase I isoform delta	Csnk1d	-0.0933558	0.573728	0.574719		8	3	27.7	26.7281	26.7269	26.3598	26.3701	26.2382	26.1673	26.444	26.5756	26.3565	25.8161	26.1657	26.6722
Q9JMK2	Casein kinase I isoform epsilon	Csnk1e	-0.190434	0.655951	0.479016		8	3	23.3	22.9966	23.0159	22.4496	22.5522	22.3415	22.8187	24.3188	22.0157	21.8738	22.8363	22.2982	21.6891
Q8BTH8	Casein kinase I isoform gamma-1	Csnk1g1	-0.401232	0.177107	0.14474		3	2	8.3	22.958	22.9061	22.8583	22.564	23.5853	23.3934	22.6955	21.5354	22.7604	22.9693	22.7945	23.1026
Q8BVP5	Casein kinase I isoform gamma-2	Csnk1g2	-0.0203625	0.900537	0.899692		2	1	5.8	21.7304	22.0569	21.8151	21.7571	22.3744	22.0201	22.1066	21.9528	21.8111	22.0447	21.4176	22.2991
O54833	Casein kinase II subunit alpha	Csnk2a2	-1.47278	7.8243e-09	0.00186667	+	14	14	54.6	29.8341	29.6898	29.513	29.4832	29.8969	29.9176	28.3166	28.3112	28.2233	28.1526	28.3199	28.1743
Q60737	Casein kinase II subunit alpha	Csnk2a1	-0.0569887	0.300714	0.642613		16	16	48.8	29.8991	29.8026	29.8335	29.8814	29.9418	29.9078	29.7759	30.0285	29.6937	29.7471	29.8146	29.8645
P67871	Casein kinase II subunit beta	Csnk2b	0.583736	0.000291554	0.0206132		7	7	41.4	30.242	30.2656	30.1425	30.0869	29.7905	29.7966	30.4254	30.7195	30.8327	30.7581	30.5723	30.5184
Q60649	Caseinolytic peptidase B protein homolog	Clpb	0.265142	0.0437043	0.17096		10	10	24.2	26.6179	26.6661	26.3948	26.5482	26.212	26.099	26.4413	26.8913	26.6484	26.668	26.6316	26.8483
Q8VHK1	Caskin-2	Caskin2	-0.207061	0.138728	0.261144		6	6	8.4	24.6724	24.4847	24.9552	24.7639	24.5063	24.6121	24.7408	24.6318	24.2899	24.0537	24.3891	24.647
Q8VDY9	Caspase activity and apoptosis inhibitor 1	Caap1	0.0938727	0.517741	0.557282		2	2	5.6	23.9747	24.0298	23.7948	23.8205	23.8969	23.8081	23.5695	24.0279	24.4103	24.2901	23.8958	23.6943
P29594	Caspase-2	Casp2	-0.0660025	0.151878	0.589374		10	10	31.6	26.6899	26.5676	26.5427	26.4381	26.5882	26.5537	26.5208	26.5976	26.5246	26.4194	26.4871	26.4348
P70677	Caspase-3	Casp3	0.401793	0.016877	0.0782265		13	13	63.5	30.3977	30.2913	30.1962	30.3156	29.7914	30.0345	30.3312	30.2438	30.8858	30.8449	30.5341	30.5978
O08738	Caspase-6	Casp6	0.318208	1.54386e-05	0.0739689		14	14	47.8	29.7266	29.6019	29.5253	29.5708	29.572	29.5434	29.879	30.0335	29.9218	29.9078	29.8226	29.8845
P97864	Caspase-7	Casp7	0.142755	0.27804	0.394098		7	7	32.3	27.814	27.7223	27.4148	27.4138	27.8258	27.6833	27.7884	28.0128	27.4229	27.5787	27.961	27.9667
O89110	Caspase-8	Casp8	-0.130491	0.320307	0.428002		11	11	31	27.4911	27.6654	27.5704	27.5202	27.5802	27.7237	27.5913	27.8368	27.4964	27.127	27.0972	27.6193
Q8C3Q9	Caspase-9	Casp9	0.071345	0.281643	0.583303		4	4	11.7	24.5739	24.4527	24.56	24.4551	24.3031	24.4807	24.5721	24.712	24.5283	24.5139	24.5808	24.3464
Q91WM2	Cat eye syndrome critical region protein 5 homolog	Cecr5	0.318268	0.12249	0.165089		5	5	16.5	25.1996	25.2322	25.4704	25.2132	24.6849	24.3245	25.2658	25.6221	25.3221	25.4663	25.1556	25.2023
P24270	Catalase	Cat	0.39536	0.00241525	0.0634053		17	17	50.3	30.8199	30.8441	30.9487	30.9366	30.5018	30.7236	31.2025	31.4971	31.037	31.0151	31.1591	31.2361
O88587	Catechol O-methyltransferase	Comt	0.460213	0.000292998	0.0370788		13	13	69.1	29.6412	29.5116	29.741	29.8858	29.6761	29.6586	29.8895	30.0475	30.2898	30.3527	30.1236	30.1726
Q8BIG7	Catechol O-methyltransferase domain-containing protein 1	Comtd1	0.408705	0.00125111	0.0553412		5	5	22.9	26.8247	27.0354	26.9627	27.0962	26.6213	26.7956	27.0242	27.3133	27.4171	27.3309	27.3935	27.309
P26231	Catenin alpha-1	Ctnna1	-0.058794	0.354963	0.640638		39	34	62.5	31.7031	31.7227	31.7721	31.7948	31.5201	31.5442	31.4636	31.5538	31.6753	31.7107	31.6369	31.6639
Q61301	Catenin alpha-2	Ctnna2	-0.23553	0.216297	0.254634		6	1	9.2	27.2475	27.0345	26.9596	27.5614	26.5718	26.6074	26.881	26.7551	26.7868	26.3543	26.9999	26.792
Q02248	Catenin beta-1	Ctnnb1	-0.00171693	0.981659	0.989653		28	23	50.4	30.4412	30.4387	30.2138	30.2873	30.2187	30.3587	30.2568	30.2462	30.4702	30.5479	30.2157	30.2113
P30999	Catenin delta-1	Ctnnd1	0.206801	0.0072385	0.206596		36	36	57.7	30.6258	30.638	30.6117	30.5346	30.2608	30.4603	30.7384	30.7331	30.7599	30.7837	30.6772	30.6798
P51437	Cathelin-related antimicrobial peptide	Camp	1.25139	1.1723e-05	0.00287059	+	2	2	19.8	25.3524	25.6414	25.9315	25.9155	26.1286	25.9188	27.0522	27.0648	26.7679	26.7766	27.3395	27.3957
P10605	Cathepsin B	Ctsb	0.662457	8.84714e-06	0.0109605		8	8	32.2	31.0514	31.1397	31.2935	31.255	30.8947	30.8855	31.6893	31.8023	31.8621	31.8211	31.6619	31.6579
P18242	Cathepsin D	Ctsd	0.458995	0.000587795	0.0398694		10	10	38	30.9845	30.9586	31.2898	31.3654	30.8797	30.9724	31.3663	31.5518	31.5321	31.5528	31.4996	31.7019
Q9R013	Cathepsin F	Ctsf	2.09573	1.00183e-05	0.00177778	+	5	5	14.7	24.1111	24.3144	25.2556	24.9241	24.6333	24.6236	26.6792	27.5358	26.8707	26.7423	26.5333	26.0752
P06797	Cathepsin L1	Ctsl	0.205512	0.122126	0.257596		12	12	51.2	30.0307	29.9542	30.3929	30.2877	30.3031	30.3302	30.1135	30.1439	30.6992	30.5682	30.4928	30.5144
O70370	Cathepsin S	Ctss	0.0975288	0.379193	0.517768		5	5	26.5	26.6239	26.7528	27.0954	27.115	26.7325	26.6956	27.0476	26.8994	26.7662	26.8906	26.8289	27.1675
Q9WUU7	Cathepsin Z	Ctsz	1.46924	8.37526e-08	0.00156522	+	5	5	20.3	27.2913	27.0854	27.5031	27.445	27.1468	26.8263	28.6637	28.5687	28.7275	28.78	28.6303	28.743
P24668	Cation-dependent mannose-6-phosphate receptor	M6pr	-0.0758785	0.436381	0.589266		4	4	28.8	27.5313	27.427	27.7244	27.7598	27.668	27.3193	27.527	27.3304	27.5785	27.3043	27.6776	27.5565
Q07113	Cation-independent mannose-6-phosphate receptor	Igf2r	-0.504526	0.00424223	0.0410896		52	52	31.5	30.1507	30.119	30.2761	30.2326	30.3105	30.295	29.7933	29.7676	29.3393	29.3371	30.0942	30.0254
P49817	Caveolin-1	Cav1	1.16986	1.14357e-05	0.00331313	+	5	5	42.1	27.6257	27.7888	27.2649	27.4591	27.3899	26.9184	28.325	28.3628	28.7437	28.6264	28.6338	28.7744
Q9WVC3	Caveolin-2	Cav2	-0.169766	0.854071	0.681195		2	2	18.5	25.9682	26.0407	22.6426	25.691	23.2094	22.7332	22.7114	22.4134	24.4566	26.1502	25.1217	24.4132
Q5M8N0	CB1 cannabinoid receptor-interacting protein 1	Cnrip1	0.607721	3.24307e-05	0.0148793		4	4	34.8	27.9817	27.857	27.9842	27.8304	27.8062	28.0833	28.5177	28.4128	28.3909	28.3662	28.7817	28.72
Q6PEE2	CBP80/20-dependent translation initiation factor	Ctif	0.523787	0.232092	0.129005		2	2	3.3	23.0841	23.1762	22.8046	23.6865	20.8147	22.4726	23.1055	23.4102	23.3237	23.1142	22.9819	23.2457
Q8K1J6	CCA tRNA nucleotidyltransferase 1, mitochondrial	Trnt1	0.16908	0.0412983	0.280811		13	13	40.6	28.565	28.5724	28.5169	28.6078	28.4567	28.3446	28.6424	28.9651	28.6017	28.6165	28.7007	28.5514
P53569	CCAAT/enhancer-binding protein zeta	Cebpz	-0.442134	0.130392	0.114534		5	5	8.1	24.5713	24.4767	23.4296	23.6194	24.5834	24.447	23.7857	23.7324	23.8524	23.6932	23.0776	24.3332
Q6ZQ08	CCR4-NOT transcription complex subunit 1	Cnot1	-0.232855	4.93592e-05	0.144722		48	48	25.5	28.8982	28.8925	28.7626	28.7228	28.8617	28.873	28.644	28.6276	28.6206	28.6059	28.5857	28.53
Q8BH15	CCR4-NOT transcription complex subunit 10	Cnot10	-0.227125	0.0992034	0.227556		7	7	14	25.8159	25.7242	25.4637	25.7525	25.3767	25.1736	25.1982	25.3227	25.4051	25.6017	25.1057	25.3104
Q9CWN7	CCR4-NOT transcription complex subunit 11	Cnot11	0.154385	0.560359	0.463594		5	5	15.8	23.727	24.6967	24.1318	23.7229	24.0636	24.0863	24.5353	23.1834	24.5085	24.4223	24.3894	24.3157
Q8C5L3	CCR4-NOT transcription complex subunit 2	Cnot2	0.234703	0.0429551	0.199105		9	9	25.7	26.6684	26.7375	26.764	26.698	26.2951	26.3235	26.5776	26.9609	26.8526	26.8424	26.8345	26.8267
Q8K0V4	CCR4-NOT transcription complex subunit 3	Cnot3	0.0715275	0.240067	0.578957		9	9	18.1	26.2648	26.2614	26.4381	26.4696	26.1567	26.2794	26.2973	26.3247	26.3913	26.5108	26.4034	26.3718
Q8K3P5	CCR4-NOT transcription complex subunit 6	Cnot6	0.65204	0.0393368	0.043552		4	4	10.4	24.3961	22.9927	23.6773	22.5267	23.8241	23.7833	24.1746	24.3784	24.1549	24.1193	24.0773	24.2081
Q8VEG6	CCR4-NOT transcription complex subunit 6-like	Cnot6l	0.201184	0.0187728	0.223381		9	9	26.5	25.7949	25.6515	25.6649	25.8203	25.6203	25.6437	25.9771	25.7852	25.8385	25.8734	25.7566	26.1721
Q60809	CCR4-NOT transcription complex subunit 7	Cnot7	0.279984	0.00433161	0.126325		8	8	41.4	28.5417	28.4569	28.248	28.2794	28.1282	28.1426	28.598	28.6173	28.6284	28.6772	28.4784	28.4774
Q9D8X5	CCR4-NOT transcription complex subunit 8	Cnot8	0.191219	0.224163	0.303862		7	7	33.6	27.0374	27.305	26.9873	26.9074	26.4523	26.5382	26.9054	26.8278	27.2752	27.1444	27.1069	27.1151
Q8R422	CD109 antigen	Cd109	0.268027	0.0293987	0.160776		12	12	12	25.2769	25.2979	25.2415	25.4747	25.0474	24.8734	25.4064	25.7409	25.4961	25.4771	25.3022	25.3973
Q61490	CD166 antigen	Alcam	0.0922187	0.15652	0.49405		22	22	43.7	30.7955	30.6612	30.7537	30.6387	30.5798	30.6708	30.7984	30.8655	30.9255	30.8098	30.6534	30.6005
Q9CWK3	CD2 antigen cytoplasmic tail-binding protein 2	Cd2bp2	-0.365928	0.000100127	0.0593089		5	5	18.7	25.5536	25.4802	25.4562	25.5233	25.6004	25.4149	25.1132	24.9078	25.2697	25.1728	25.1362	25.2333
Q9JLQ0	CD2-associated protein	Cd2ap	0.186916	0.0725083	0.265466		19	19	39.4	28.8973	28.8537	28.8429	28.863	28.4363	28.4544	28.9832	29.0107	28.8602	28.882	28.8966	28.8365
P15379	CD44 antigen	Cd44	-0.150598	0.768814	0.596755		2	2	3.6	22.737	22.3484	22.4516	22.5348	22.5294	22.1438	21.464	20.2227	23.1003	22.8297	23.1573	23.0674
P41731	CD63 antigen	Cd63	-0.684319	0.0173742	0.0307491		2	2	12.2	25.9101	25.7741	26.6065	26.6761	27.1531	27.0981	25.7125	25.8419	25.8308	25.9401	25.9637	25.823
P35762	CD81 antigen	Cd81	-0.329309	0.0904379	0.146479		4	4	30.9	29.6605	29.7161	29.689	29.6553	29.8916	29.3562	28.767	29.2259	29.3569	29.0967	29.7956	29.7507
P40237	CD82 antigen	Cd82	-0.285228	0.0371693	0.151579		2	2	8.6	24.1772	23.9509	24.46	24.6566	24.4798	24.4922	23.9006	24.107	24.0009	24.1884	24.2788	24.0296
P40240	CD9 antigen	Cd9	-1.20558	0.0699868	0.0247662		4	4	23.9	24.6535	25.6731	24.708	24.8225	27.6682	27.4812	24.4865	24.4941	24.7676	24.9084	25.1341	23.9823
Q9Z0M6	CD97 antigen	Cd97	0.182889	0.255441	0.32287		4	4	7.8	23.4174	23.1836	23.1869	23.503	22.8873	23.355	23.6802	23.7391	23.1441	23.0763	23.6871	23.3037
Q8BIF0	CD99 antigen-like protein 2	Cd99l2	-0.632944	0.111395	0.0695712		2	2	13.9	22.8953	23.0373	23.0014	22.3562	22.8668	23.0366	22.7848	22.5085	22.7037	20.8729	21.5043	23.0217
Q91W92	Cdc42 effector protein 1	Cdc42ep1	-0.106328	0.372332	0.493483		6	6	24.4	26.2584	26.37	26.4051	26.5204	25.9039	25.9026	26.1293	26.2293	26.1827	26.1224	26.0909	25.968
Q8JZX9	Cdc42 effector protein 2	Cdc42ep2	0.690201	0.0042726	0.0216279		3	3	30.8	24.9795	25.2497	25.4047	24.9091	24.2572	24.9586	25.7415	25.3854	26.0592	25.4758	25.6394	25.5986
Q9Z0X0	Cdc42 effector protein 5	Cdc42ep5	-0.0692628	0.561571	0.633755		2	2	17.3	25.1106	25.1396	25.569	25.3244	25.3588	25.3919	25.0854	24.9228	25.1536	25.4595	25.468	25.3895
Q8BGH7	CDC42 small effector protein 2	Cdc42se2	1.97791	0.00547828	0.00473988	+	2	2	66.7	24.7115	24.3811	23.5834	24.2058	22.818	22.0082	25.5841	25.0741	26.0811	27.1451	24.9989	24.6921
Q8CJ53	Cdc42-interacting protein 4	Trip10	0.181045	0.0590091	0.269473		9	9	22.2	25.7238	25.9885	25.7935	25.8474	25.504	25.5973	25.8496	25.96	25.7354	26.0485	26.0005	25.9467
Q91WS0	CDGSH iron-sulfur domain-containing protein 1	Cisd1	0.311498	0.00695234	0.109416		5	5	44.4	30.6001	30.7094	31.0496	31.0941	30.7472	30.7904	31.0981	31.2098	31.0669	31.0345	31.1185	31.332
Q9CQB5	CDGSH iron-sulfur domain-containing protein 2	Cisd2	0.230314	0.00882027	0.17966		6	6	48.1	29.45	29.554	29.7045	29.6941	29.7165	29.4218	29.6995	29.7083	29.7667	29.8848	29.9714	29.8919
Q8R0X2	CDK2-associated and cullin domain-containing protein 1	Cacul1	0.387626	0.0178879	0.0837038		3	3	11.7	23.6177	23.6225	23.2849	23.4603	22.7896	23.1307	23.8571	23.7667	23.686	23.5978	23.626	23.698
Q8K389	CDK5 regulatory subunit-associated protein 2	Cdk5rap2	0.0814053	0.48712	0.58272		7	7	5.5	24.313	24.5999	24.5426	24.3468	24.0117	24.1064	24.5519	24.3961	24.2926	24.1646	24.5318	24.4718
Q99LM2	CDK5 regulatory subunit-associated protein 3	Cdk5rap3	-0.641319	0.0290006	0.0403795		7	7	17.1	26.0929	25.7638	25.4312	25.6159	26.5269	26.3523	24.8365	24.7678	25.7447	25.6715	25.2426	25.6718
P51949	CDK-activating kinase assembly factor MAT1	Mnat1	0.384824	0.0301904	0.0935503		8	8	35	27.8442	27.9954	27.6678	27.6893	27.1349	27.6379	27.7198	27.9109	28.1095	28.4211	28.104	28.013
Q8BI72	CDKN2A-interacting protein	Cdkn2aip	-0.135004	0.239883	0.400117		10	10	24.2	26.2182	26.1671	26.0985	26.0713	26.4117	26.4212	26.2401	26.3772	25.894	25.7998	26.1711	26.096
Q9D211	CDKN2AIP N-terminal-like protein	Cdkn2aipnl	1.69643	0.0231155	0.00979177	+	2	2	26.7	25.0876	24.7523	24.799	24.6496	22.1025	21.6373	25.4351	25.5595	25.7467	25.7058	25.5506	25.2091
Q8BHF7	CDP-diacylglycerol--glycerol-3-phosphate 3-phosphatidyltransferase, mitochondrial	Pgs1	-0.242846	0.00560963	0.162006		2	2	5.4	23.2397	23.3789	23.2647	23.3008	23.3673	23.2577	23.1487	22.8733	23.3177	23.0739	22.9796	22.9588
Q8VDP6	CDP-diacylglycerol--inositol 3-phosphatidyltransferase	Cdipt	0.372643	0.0380057	0.102145		4	4	22.5	26.2455	25.9908	26.3491	26.336	26.6528	26.6967	26.682	26.553	26.5357	26.5608	26.9662	27.209
Q8R5M8	Cell adhesion molecule 1	Cadm1	0.0599143	0.368413	0.637364		6	6	25.4	25.7228	25.4864	25.7977	25.6114	25.7122	25.725	25.7618	25.7477	25.9335	25.6327	25.6944	25.6448
Q8R464	Cell adhesion molecule 4	Cadm4	0.102559	0.376037	0.503301		2	2	7	24.1258	23.7208	23.9303	23.4354	23.8532	23.8085	23.8126	24.0019	23.9073	24.1455	23.7386	23.8834
Q8VDP4	Cell cycle and apoptosis regulator protein 2	Ccar2	-0.172804	0.000537667	0.238891		31	31	52.5	30.1728	30.1499	30.1267	30.1027	30.0534	30.0178	29.8871	29.9542	29.9904	29.9813	29.8317	29.9418
Q9QWZ1	Cell cycle checkpoint protein RAD1	Rad1	0.708727	0.0423106	0.0395103		2	2	9.3	22.5613	22.8956	23.9759	23.6281	23.4004	23.8751	23.6779	24.5584	24.5077	24.5225	23.8844	23.438
Q8VEK0	Cell cycle control protein 50A	Tmem30a	-0.192567	0.0681383	0.256676		4	4	12.4	25.2154	25.3445	25.6473	25.5965	25.6679	25.7189	25.4529	25.4403	25.2397	25.1959	25.2988	25.4075
Q9D9K3	Cell death regulator Aven	Aven	0.704469	0.0812652	0.0524872		3	3	17.8	24.2291	24.1503	21.9672	24.1091	23.139	23.5517	24.042	24.1498	24.4435	24.4534	24.0945	24.19
Q9JKY0	Cell differentiation protein RCD1 homolog	Rqcd1	0.22165	0.0484165	0.215204		10	10	44.5	28.4555	28.4608	28.4544	28.57	28.2984	28.3453	28.439	28.5322	28.854	29.0009	28.5379	28.5504
P60766	Cell division control protein 42 homolog	Cdc42	-0.296641	0.120011	0.177283		6	6	42.9	31.9869	32.3367	32.1983	32.2673	31.5345	31.6784	31.4502	31.314	31.8175	32.0402	31.8646	31.7359
Q6A068	Cell division cycle 5-like protein	Cdc5l	0.0992702	0.193843	0.477756		26	26	51.1	29.3873	29.3649	29.2599	29.277	29.1064	29.1834	29.3637	29.4131	29.2321	29.1682	29.4767	29.5208
Q8CH18	Cell division cycle and apoptosis regulator protein 1	Ccar1	-0.039272	0.664034	0.764393		18	18	21	29.1815	29.2304	29.2527	29.2594	28.9002	28.9646	28.9313	28.9625	29.2198	29.3049	29.0469	29.0878
Q8CII2	Cell division cycle protein 123 homolog	Cdc123	0.114801	0.311074	0.458507		5	5	18.8	25.8143	25.8287	25.4453	25.5207	25.3583	25.3434	25.652	25.8588	25.6534	25.8139	25.5326	25.4889
Q8R349	Cell division cycle protein 16 homolog	Cdc16	-0.497729	0.000703772	0.033585		18	18	46.3	28.4687	28.4792	28.1905	28.3013	28.6677	28.8098	27.8708	27.9064	28.13	28.104	27.9106	28.0088
Q8BGZ4	Cell division cycle protein 23 homolog	Cdc23	0.265194	0.0382788	0.168191		16	16	40	28.5897	28.522	28.0034	28.0939	28.1134	28.0419	28.5522	28.5553	28.5663	28.4686	28.3391	28.474
A2A6Q5	Cell division cycle protein 27 homolog	Cdc27	-0.439145	0.000182083	0.0399061		6	6	10.1	25.0348	24.8524	24.7079	24.6193	24.8142	24.6849	24.4031	24.3209	24.3537	24.4835	24.1471	24.3705
Q8R1U2	Cell growth regulator with EF hand domain protein 1	Cgref1	-0.580877	0.328161	0.155992		2	2	10	22.3677	22.8386	21.8249	21.3717	24.2772	22.2989	22.1222	22.1975	23.0272	22.6054	20.9491	20.5925
Q08288	Cell growth-regulating nucleolar protein	Lyar	0.163426	0.77791	0.596141		4	4	13.4	25.7399	25.5059	24.7987	24.8672	22.3825	25.2258	24.7787	23.6824	25.1635	25.1336	25.1707	25.5715
Q8R2Y2	Cell surface glycoprotein MUC18	Mcam	-0.0438795	0.488496	0.720407		15	15	32.7	28.8754	28.8722	28.9014	28.8928	28.9441	29.1605	28.9519	29.0155	28.794	28.9926	28.8239	28.8054
P53996	Cellular nucleic acid-binding protein	Cnbp	-0.370901	0.0393346	0.103484		4	4	28.7	31.6482	31.6896	31.3721	31.3182	31.9461	31.9992	30.8995	31.0917	31.3891	31.2827	31.4775	31.6075
P62965	Cellular retinoic acid-binding protein 1	Crabp1	0.821634	0.000340074	0.00999052	+	8	8	62.8	30.0422	29.9905	30.1487	30.0132	29.4098	29.3228	30.569	30.5969	30.6154	30.5158	30.6917	30.8681
P22935	Cellular retinoic acid-binding protein 2	Crabp2	0.637202	8.45688e-06	0.0122073		7	7	56.5	29.0266	28.995	29.1188	28.9919	28.8951	28.8046	29.4429	29.5031	29.5098	29.6119	29.801	29.7868
Q9R1K9	Centrin-2	Cetn2	0.0667105	0.627183	0.656873		4	4	34.3	27.2318	26.9835	26.9663	26.7728	27.5064	27.4643	27.3289	27.2298	27.0368	27.3996	27.088	27.2423
O35648	Centrin-3	Cetn3	0.0671555	0.568127	0.641932		3	3	29.3	27.6336	27.4558	27.5828	27.4751	27.6663	27.6836	27.4613	27.2415	27.7417	27.9278	27.6478	27.8799
Q8CB62	Centrobin	Cntrob	0.308095	0.274138	0.221889		3	3	5.5	22.2518	21.6068	22.4914	22.038	22.2856	21.9334	22.103	23.4663	21.9732	22.5101	21.9333	22.4696
P49452	Centromere protein C	Cenpc	-0.216256	0.182234	0.262771		5	5	6.8	23.6748	23.6811	23.2686	23.4909	23.6163	23.6612	23.1745	23.4639	23.0485	22.9749	23.6558	23.7779
Q9QYM8	Centromere protein H	Cenph	0.110524	0.587587	0.543571		4	4	19.5	24.8363	25.8057	24.9255	24.865	24.5546	24.5874	24.9597	25.3471	25.039	24.8898	25.0372	24.9646
Q9CQA0	Centromere protein M	Cenpm	-0.501499	0.199963	0.123338		2	2	16.7	26.222	26.2715	26.6777	24.8349	24.762	24.8141	24.998	25.237	25.0227	25.3058	25.0621	24.9477
Q9CZ92	Centromere protein P	Cenpp	0.386761	0.0104416	0.0779142		4	4	13.3	24.1365	24.4467	24.2525	24.1751	24.7572	24.5489	24.7222	24.5774	24.7154	25.0946	24.6812	24.8467
Q9CPQ5	Centromere protein Q	Cenpq	0.984866	0.00376592	0.0108729		3	3	16.9	23.8857	23.9146	23.1292	22.9361	22.5384	22.4695	24.0687	24.2636	24.0074	24.1651	24.0415	24.2365
Q9D084	Centromere protein S	Apitd1	0.292036	0.00216482	0.111984		2	2	17.6	24.7494	24.556	24.6004	24.4656	24.5872	24.7838	24.8892	24.8111	24.8874	24.7939	24.9763	25.1366
Q9CXS4	Centromere protein V	Cenpv	0.655011	0.000164697	0.0147134		6	6	38.9	27.3889	27.3285	27.2033	27.1871	26.7784	27.05	27.767	27.9654	27.6305	27.6089	27.9647	27.9297
O54692	Centromere/kinetochore protein zw10 homolog	Zw10	-0.2668	0.00268556	0.132697		21	21	40.3	27.5364	27.5367	27.2849	27.253	27.3682	27.2501	26.9713	27.0228	27.1632	27.2353	27.1223	27.1135
Q62036	Centrosomal protein of 131 kDa	Cep131	0.367818	0.00613872	0.0794821		8	8	11.6	25.0225	25.0488	25.0967	25.0271	24.6195	24.5103	25.3392	25.2522	25.3047	25.2255	25.2394	25.1709
Q6A065	Centrosomal protein of 170 kDa	Cep170	0.0655785	0.573636	0.648221		12	12	10.2	25.9144	25.9173	25.9877	25.7736	25.3487	25.5	25.8333	25.7322	25.9836	25.7802	25.72	25.7858
Q80U49	Centrosomal protein of 170 kDa protein B	Cep170b	-0.0409883	0.751598	0.775638		8	8	7.1	24.312	24.3349	24.5372	24.1743	23.9101	24.0893	24.2489	24.5398	24.0512	23.8867	24.2224	24.1629
Q99NF3	Centrosomal protein of 41 kDa	Cep41	0.183616	0.652689	0.483127		2	2	6.2	22.9269	23.4029	21.5058	23.3403	22.3606	23.3437	23.9503	22.2845	23.0523	23.1096	23.2117	22.3734
Q8BT07	Centrosomal protein of 55 kDa	Cep55	-0.977725	0.0785832	0.0344816		5	5	11	25.9371	25.32	25.465	25.1201	25.5825	24.6047	24.2522	25.6097	22.8312	25.0981	23.2016	25.1703
Q3UPP8	Centrosomal protein of 63 kDa	Cep63	0.594691	0.0454607	0.0524808		3	3	6	24.1675	24.2145	24.2057	24.2615	22.7348	23.4078	24.5763	24.4023	24.4387	24.2954	24.5385	24.3086
Q8C0D9	Centrosomal protein of 68 kDa	Cep68	-0.350807	0.155068	0.159079		2	2	4.2	22.4379	22.0279	23.0161	23.1057	22.1102	21.9619	22.4055	22.3416	22.0281	22.0022	21.9965	21.7811
Q9CZ62	Centrosomal protein of 97 kDa	Cep97	0.0712884	0.480965	0.611829		7	7	10	24.0919	24.2544	24.3584	24.288	24.2957	23.8666	24.4002	24.4554	24.2785	24.129	24.2639	24.0557
Q924Z4	Ceramide synthase 2	Cers2	0.998291	0.00179951	0.00922835	+	2	2	9.5	23.9206	23.6196	23.683	23.6529	24.7762	24.8071	25.1099	25.3262	25.0537	25.0365	24.9157	25.0071
Q8K2Y9	Cerebral cavernous malformations protein 2 homolog	Ccm2	-0.199067	0.623354	0.451365		8	8	23.2	25.4263	25.2268	25.7366	24.7568	26.059	25.7547	24.7956	23.9882	25.5796	25.1039	26.0253	26.2732
Q61147	Ceruloplasmin	Cp	0.169938	0.0384125	0.278242		23	23	34.8	27.5919	27.5891	27.466	27.5814	27.4178	27.4755	27.7416	27.8034	27.8305	27.7842	27.4927	27.4889
Q8BHG9	CGG triplet repeat-binding protein 1	Cggbp1	0.384417	0.0165644	0.08395		9	9	62.3	29.6339	29.6236	29.5235	29.5311	30.1177	30.0669	30.135	30.2071	29.9262	29.904	30.2639	30.3669
Q922S4	cGMP-dependent 3,5-cyclic phosphodiesterase	Pde2a	-0.13569	0.0453176	0.349846		10	10	16.5	26.0919	26.0393	25.862	25.8359	26.0355	25.985	25.8238	25.9651	25.9385	25.8565	25.7233	25.7283
Q9Z0X4	cGMP-inhibited 3,5-cyclic phosphodiesterase A	Pde3a	-0.482184	0.0111676	0.0527592		10	10	16.8	25.8321	26.409	26.4834	26.43	26.2417	26.182	26.0916	25.934	25.4187	25.4041	25.9523	25.8846
Q8CG03	cGMP-specific 3,5-cyclic phosphodiesterase	Pde5a	-0.249477	0.000548555	0.137639		8	8	11.6	24.6421	24.4739	24.598	24.5549	24.6123	24.6789	24.4576	24.3266	24.2239	24.2353	24.4337	24.3861
Q921W0	Charged multivesicular body protein 1a	Chmp1a	0.0610673	0.773447	0.722058		3	3	13.3	26.6133	26.9483	26.2385	26.2466	26.9553	26.7738	26.4075	26.2462	26.8497	27.3389	26.5406	26.7593
Q9DB34	Charged multivesicular body protein 2a	Chmp2a	0.455771	0.000407752	0.0393519		4	4	14.9	27.893	27.7794	27.6919	27.6966	27.8321	27.6571	27.9578	27.9793	28.2615	28.3703	28.3671	28.3487
Q8BJF9	Charged multivesicular body protein 2b	Chmp2b	0.0155042	0.9904	0.97686		2	2	9.4	26.1998	25.6442	21.7102	22.8977	25.8235	25.9706	26.0873	26.5524	20.9214	22.427	26.042	26.3089
Q9CQ10	Charged multivesicular body protein 3	Chmp3	0.173421	0.134763	0.30389		5	5	33.9	27.6305	27.9094	27.4348	27.493	27.5428	27.9398	27.5827	27.9578	27.9237	27.8954	27.7259	27.9055
Q9D8B3	Charged multivesicular body protein 4b	Chmp4b	0.405701	0.21416	0.156843		6	6	52.7	28.8139	28.8508	28.9889	29.1184	27.1014	28.6345	28.867	28.9591	29.1084	29.0148	28.9742	29.0186
Q9D7S9	Charged multivesicular body protein 5	Chmp5	0.383229	0.0458292	0.10209		5	5	37.4	27.3465	27.3266	27.5744	27.6148	26.9663	26.8585	27.5419	27.1861	27.8131	27.9575	27.7761	27.7118
P0C0A3	Charged multivesicular body protein 6	Chmp6	0.00568517	0.976999	0.973757		4	4	31	26.9739	27.2434	27.262	27.3362	26.7487	26.5932	26.6106	26.5319	27.2292	27.3092	27.2413	27.2693
Q8R1T1	Charged multivesicular body protein 7	Chmp7	0.0391811	0.701872	0.771609		4	4	10.4	24.9564	25.1296	24.7317	25.1424	24.7312	24.801	24.7229	24.8457	25.0816	24.9159	25.0504	25.111
Q8BQY8	Checkpoint protein HUS1	Hus1	0.294216	0.00137562	0.107316		4	4	17.9	25.692	25.6175	25.4668	25.4912	25.2805	25.5116	25.7965	25.8019	25.8251	25.9292	25.6642	25.808
Q922Q9	Chitinase domain-containing protein 1	Chid1	-0.111074	0.672058	0.579006		7	7	24.7	25.6821	25.5088	25.932	25.9238	26.6574	27.0732	26.0419	26.2878	25.8932	26.0467	25.8902	25.9511
Q61362	Chitinase-3-like protein 1	Chi3l1	-0.200478	0.733239	0.53152		4	4	12.6	22.5509	23.4025	25.4273	24.9176	25.2732	25.4409	24.1258	23.0252	24.7083	24.3943	24.8345	24.7215
O35744	Chitinase-like protein 3	Chil3	0.511515	0.136223	0.0989881		13	8	47	28.0818	26.9403	28.8383	28.6852	28.9177	28.8184	28.9218	29.0065	28.7507	28.8235	28.8861	28.9621
Q9D7Q1	Chitotriosidase-1	Chit1	-0.278632	0.666648	0.436346		2	2	5	20.9717	21.8014	21.6894	21.677	24.4729	22.14	22.1176	20.0838	22.2371	21.5122	22.6387	22.4913
Q99LI2	Chloride channel CLIC-like protein 1	Clcc1	0.31621	0.00120663	0.092906		3	3	7.6	23.9348	24.1348	24.046	24.1093	23.7689	23.8542	24.1348	24.2717	24.3409	24.3716	24.378	24.2484
Q9WUB6	Chloride channel protein ClC-Kb	Clcnkb	0.295502	0.293931	0.235434		3	2	4.2	21.3292	21.4267	21.8258	21.7914	22.9325	22.5219	22.382	22.2792	22.3776	22.0554	22.0598	22.4465
Q9Z1Q5	Chloride intracellular channel protein 1	Clic1	0.544253	0.000446438	0.0252386		15	15	77.6	32.5892	32.4926	32.3285	32.3667	32.0663	32.023	32.7155	32.7415	32.9934	33.0004	32.9056	32.7755
Q9D7P7	Chloride intracellular channel protein 3	Clic3	0.871271	0.00593355	0.0147881		4	4	25.3	22.9931	22.6692	23.4774	22.7603	24.0718	23.787	24.0522	24.4692	24.3597	24.0218	24.1837	23.8997
Q9QYB1	Chloride intracellular channel protein 4	Clic4	0.654245	0.00142992	0.0196646		17	16	73.1	31.3303	31.3672	31.2325	31.1399	30.636	30.8021	31.6572	31.4483	31.9959	31.9685	31.598	31.7655
Q8BXK9	Chloride intracellular channel protein 5	Clic5	0.249489	0.00778703	0.158772		11	8	56.6	27.8449	27.8555	27.9979	28.0672	27.6557	27.6499	28.1685	28.1789	28.1086	28.0459	28.0224	28.0436
Q8BHB9	Chloride intracellular channel protein 6	Clic6	-0.910518	0.0177844	0.0190663		7	4	17.3	25.9186	25.6272	25.3872	25.8344	24.1977	25.6421	24.0509	24.2744	24.1639	25.2755	24.8611	24.5182
Q8BJ64	Choline dehydrogenase, mitochondrial	Chdh	-0.0393715	0.720014	0.774285		6	6	13.8	26.182	26.2556	26.7158	26.7024	26.6831	26.5965	26.5151	26.6084	26.3817	26.3515	26.4637	26.5789
Q6X893	Choline transporter-like protein 1	Slc44a1	-0.118202	0.251654	0.439557		9	9	18.5	26.3646	26.405	26.6724	26.5739	26.5485	26.6718	26.3405	26.3909	26.1889	26.2866	26.613	26.7071
Q8BY89	Choline transporter-like protein 2	Slc44a2	-0.164055	0.216004	0.340819		11	11	19.7	26.5881	26.5675	26.8804	27.0382	26.5741	26.1711	26.4633	26.4103	26.441	26.4569	26.5647	26.4988
O55229	Choline/ethanolamine kinase	Chkb	0.102888	0.424153	0.51358		3	3	12.2	24.085	24.202	23.8175	24.0283	24.0041	23.7271	24.0065	24.5399	23.8521	23.9032	24.0473	24.1323
P49586	Choline-phosphate cytidylyltransferase A	Pcyt1a	0.0849409	0.510878	0.578625		10	10	40.9	27.6814	27.8048	27.9699	27.7379	27.7682	28.4282	28.0811	28.1953	27.9016	27.8896	27.8818	27.9507
Q8VHY0	Chondroitin sulfate proteoglycan 4	Cspg4	-0.728232	0.00804325	0.0224128		37	37	25.7	28.7092	28.7206	29.0415	29.0068	29.0561	29.1516	28.407	28.4166	27.6792	27.4904	28.6503	28.6729
Q6ZQ11	Chondroitin sulfate synthase 1	Chsy1	-0.0853643	0.79439	0.689068		2	2	2.9	21.6459	21.7703	21.9027	22.0174	21.8038	21.4523	21.387	21.4787	21.3475	21.3064	23.2178	21.343
Q9JKP8	Chromatin accessibility complex protein 1	Chrac1	0.488659	1.60231e-05	0.0249785		4	4	51.9	27.4922	27.6316	27.3272	27.5422	27.5576	27.7153	27.961	28.0397	28.083	28.022	27.9343	28.1581
Q9QWF0	Chromatin assembly factor 1 subunit A	Chaf1a	-0.0911077	0.775482	0.666662		7	7	10.2	26.5965	26.3841	26.1887	26.1776	25.8745	25.5339	24.7683	26.5658	26.1724	26.4489	25.9051	26.3482
Q9D0N7	Chromatin assembly factor 1 subunit B	Chaf1b	-0.58219	0.0783129	0.0664835		3	3	6.5	23.8639	24.4196	24.402	24.9601	24.9423	25.2329	23.5897	24.477	23.8651	23.3393	24.5447	24.5119
Q9DCT6	Chromatin complexes subunit BAP18	Bap18	-0.0373449	0.71697	0.781489		7	7	59.6	28.704	28.8627	28.8384	28.8037	29.126	29.0375	28.6534	28.7047	28.8044	28.8185	29.0273	29.1401
Q2VPQ9	Chromatin modification-related protein MEAF6	Meaf6	0.407453	0.0178464	0.0772561		4	4	24.1	26.9447	26.9126	26.7988	26.9558	26.3454	26.6554	26.9909	26.869	27.4233	27.5502	27.0659	27.1582
Q9CY57	Chromatin target of PRMT1 protein	Chtop	-0.425491	0.255439	0.164919		4	4	20.1	28.3762	28.5587	28.1995	27.7886	27.5318	27.4275	27.5613	27.2492	26.8298	26.838	28.4299	28.4211
P83917	Chromobox protein homolog 1	Cbx1	0.677617	0.001488	0.0180104		8	7	56.8	30.2482	30.1706	30.3652	30.4407	29.5491	29.6581	30.8299	30.7709	30.7161	30.7088	30.6434	30.8284
P23198	Chromobox protein homolog 3	Cbx3	-0.339921	0.0952537	0.142377		9	7	40.4	33.674	33.782	33.4699	33.4086	33.4878	33.3979	32.6305	32.7278	33.3451	33.2953	33.4996	33.6824
Q61686	Chromobox protein homolog 5	Cbx5	0.490612	0.0200658	0.0579829		9	8	47.1	31.511	31.5455	31.8841	31.8288	30.9817	30.916	31.7807	32.0185	32.1003	32.0571	31.8523	31.8018
Q9WTK2	Chromodomain Y-like protein	Cdyl	0.433697	0.0378239	0.0802752		2	2	4.9	23.8104	23.9685	23.5037	23.6127	22.8561	23.0422	23.8099	23.9404	23.8393	23.836	23.9198	24.0505
P40201	Chromodomain-helicase-DNA-binding protein 1	Chd1	-0.482569	0.0372846	0.0683579		7	3	5.9	24.0527	23.6961	23.2327	23.2333	23.7768	24.3584	23.1881	22.9325	23.1838	23.3228	23.258	23.5695
Q9CXF7	Chromodomain-helicase-DNA-binding protein 1-like	Chd1l	-0.155663	0.167452	0.342684		3	3	3.8	22.9681	23.0833	23.2092	23.0782	23.2177	22.8929	22.9899	23.1509	22.8635	23.1292	22.5587	22.8233
E9PZM4	Chromodomain-helicase-DNA-binding protein 2	Chd2	-0.165288	0.196965	0.333452		8	4	5.4	24.5353	24.7105	24.1913	24.3108	24.7116	24.8357	24.285	24.4487	24.3874	24.1423	24.5221	24.5179
Q6PDQ2	Chromodomain-helicase-DNA-binding protein 4	Chd4	-0.253476	0.00114474	0.138051		47	47	35.7	30.408	30.3685	30.2505	30.2859	30.4974	30.4726	30.1333	30.1988	29.9747	30.053	30.2283	30.1739
Q09XV5	Chromodomain-helicase-DNA-binding protein 8	Chd8	-0.228149	0.15575	0.243745		13	5	6.9	25.9792	25.9206	25.7262	25.7384	26.1001	26.0224	25.8062	25.7953	25.3927	25.1761	25.9114	26.0361
Q8K327	Chromosome alignment-maintaining phosphoprotein 1	Champ1	-0.0689465	0.183151	0.581469		23	23	38.3	27.7947	27.6283	27.8491	27.6661	27.7747	27.795	27.5616	27.7669	27.7485	27.6063	27.7206	27.6903
Q8BIW9	Chromosome transmission fidelity protein 18 homolog	Chtf18	-0.308236	0.0142941	0.119808		8	8	11.7	25.0806	25.1013	24.6799	24.7182	24.6854	25.0523	24.6915	24.4812	24.545	24.4699	24.4674	24.8132
P0CG14	Chromosome transmission fidelity protein 8 homolog isoform 2	Chtf8	0.582398	0.0749039	0.0653446		7	7	18.8	24.2874	23.8348	25.3874	25.207	23.9421	24.404	24.849	25.4855	24.9178	25.4796	24.8086	25.0165
P33174	Chromosome-associated kinesin KIF4	Kif4	-0.191786	0.0312908	0.243433		18	17	21.1	28.8045	28.7829	28.409	28.4782	28.5511	28.6306	28.4473	28.2349	28.498	28.4497	28.4835	28.3921
P05208	Chymotrypsin-like elastase family member 2A	Cela2a	0.763449	0.455721	0.193624		2	2	13.3	22.4311	22.6248	22.1691	21.4186	21.3953	21.3634	20.8055	21.1385	23.2866	20.0558	25.3134	25.3832
Q9CR35	Chymotrypsinogen B	Ctrb1	1.03451	0.0992666	0.0378389		2	2	13.7	21.178	23.4219	23.941	25.3127	23.8364	23.7979	24.578	24.7172	23.9929	24.4633	25.0364	24.9072
Q8BTU1	Cilia- and flagella-associated protein 20	Cfap20	-0.961994	0.0178943	0.0174003		9	9	60.6	28.4245	28.8013	27.6352	27.4562	29.4153	29.267	27.3552	27.6889	27.6591	27.6637	27.4251	27.4355
Q8C6E0	Cilia- and flagella-associated protein 36	Cfap36	0.148051	0.328859	0.3976		8	8	35	25.8388	25.9853	25.8667	25.9556	25.2563	25.4713	25.7266	26.0495	25.8304	25.7039	25.7733	26.1786
O88507	Ciliary neurotrophic factor receptor subunit alpha	Cntfr	0.139341	0.222977	0.387596		5	5	23.7	26.0067	25.9328	25.7474	25.7575	25.6323	25.602	25.652	26.0864	25.9869	25.7962	25.7916	26.2018
P59242	Cingulin	Cgn	0.145452	0.211088	0.371902		11	11	11.3	26.3872	26.2285	26.5438	26.5153	25.9532	26.0554	26.3912	26.2938	26.6228	26.4441	26.413	26.3912
Q6AW69	Cingulin-like protein 1	Cgnl1	-0.0963713	0.435211	0.531292		13	13	12.9	25.9655	26.0107	26.197	26.0705	26.2243	25.8051	26.1829	26.2842	25.9021	25.6634	25.9364	25.7259
Q8R2N2	Cirhin	Cirh1a	-0.217592	0.26337	0.284254		3	3	5.7	25.0209	25.4236	24.847	24.9413	24.1901	24.58	24.5505	24.7293	24.4025	24.5589	24.8811	24.5751
Q8R4N0	Citrate lyase subunit beta-like protein, mitochondrial	Clybl	0.419408	9.60127e-08	0.0307085		12	12	46.4	28.7876	28.6566	28.7533	28.8093	28.7782	28.7677	29.213	29.265	29.1724	29.1257	29.1229	29.17
Q9CZU6	Citrate synthase, mitochondrial	Cs	-0.204515	0.0476062	0.234471		14	14	44.2	30.8117	30.867	31.1939	31.1117	31.0195	30.779	30.5089	30.7463	30.8913	30.898	30.7227	30.7885
P49025	Citron Rho-interacting kinase	Cit	-0.115471	0.521264	0.512494		4	4	2.4	23.9972	24.0534	23.5988	23.8897	23.4136	23.5185	23.9325	23.4458	24.0469	23.7335	23.4285	23.1911
Q9ESN9	C-Jun-amino-terminal kinase-interacting protein 3	Mapk8ip3	0.299439	0.11748	0.174896		5	2	3.9	22.0073	21.9924	22.2412	22.2662	22.1863	21.2262	22.3904	22.3144	22.356	22.0519	22.0978	22.5058
Q58A65	C-Jun-amino-terminal kinase-interacting protein 4	Spag9	-0.210422	0.0298148	0.219144		15	12	17	26.3427	26.5333	26.6335	26.6178	26.5498	26.9151	26.2941	26.4533	26.3745	26.4613	26.2885	26.458
Q61548	Clathrin coat assembly protein AP180	Snap91	0.12656	0.623827	0.531425		7	5	12.8	21.978	22.7919	22.5137	22.0315	23.3392	22.4498	23.298	22.2958	22.4919	22.5248	22.5645	22.6884
Q68FD5	Clathrin heavy chain 1	Cltc	0.0817108	0.217643	0.538149		89	89	68.4	34.2014	34.1937	34.1563	34.1804	34.137	34.1332	34.2491	34.2449	34.3975	34.4342	34.093	34.0735
Q99KN9	Clathrin interactor 1	Clint1	0.517677	0.00300712	0.0370874		13	13	22.3	28.3859	28.3345	28.6862	28.7564	27.9832	28.0673	28.9594	28.9348	28.8826	28.7144	28.9267	28.9018
Q6IRU5	Clathrin light chain B	Cltb	0.102847	0.281571	0.483832		2	2	7.9	27.3433	27.4613	27.2268	27.3816	27.3025	27.1312	27.2573	27.7559	27.4993	27.3103	27.3253	27.3158
Q9CQX5	Claudin domain-containing protein 1	Cldnd1	0.799638	0.0210266	0.0247295		3	3	14.6	21.9079	22.5204	23.206	23.1368	23.6339	22.1574	23.4665	23.4658	23.4145	24.063	23.5379	23.4126
O88551	Claudin-1	Cldn1	0.808125	0.000134135	0.00916667	+	2	2	14.7	24.1837	24.757	24.6279	24.058	24.3213	24.581	25.033	25.1061	25.113	25.3539	25.5184	25.2532
Q9EPU4	Cleavage and polyadenylation specificity factor subunit 1	Cpsf1	0.0118068	0.874608	0.926408		31	31	29.7	28.3228	28.2829	27.9808	28.0309	28.2092	28.219	28.2229	28.1293	28.3244	28.2944	28.1136	28.0319
O35218	Cleavage and polyadenylation specificity factor subunit 2	Cpsf2	-0.126688	0.00529005	0.349962		26	26	47.7	29.3529	29.28	29.2605	29.3006	29.1541	29.2102	29.1563	29.1389	29.2066	29.133	29.1178	29.0455
Q9QXK7	Cleavage and polyadenylation specificity factor subunit 3	Cpsf3	0.293878	0.0168766	0.131472		19	19	40.1	28.0564	27.991	28.2178	28.2468	27.5919	28.0978	28.4132	28.396	28.283	28.2148	28.3941	28.2638
Q8BQZ5	Cleavage and polyadenylation specificity factor subunit 4	Cpsf4	0.373206	0.0424266	0.104278		11	11	70.6	28.467	28.3215	28.2518	28.2225	27.7069	27.5278	28.2372	28.4624	28.5742	28.5463	28.4345	28.482
Q9CQF3	Cleavage and polyadenylation specificity factor subunit 5	Nudt21	0.98957	3.77579e-07	0.00367857	+	11	11	60.8	31.4571	31.3772	31.1674	31.2677	31.1411	31.0105	32.1445	32.2256	32.3999	32.3619	32.1266	32.0999
Q6NVF9	Cleavage and polyadenylation specificity factor subunit 6	Cpsf6	0.102719	0.494022	0.530451		9	9	24	28.9816	28.9852	28.8687	28.8824	29.4166	29.47	29.2431	29.2761	28.9266	28.9367	29.3317	29.5066
Q8BTV2	Cleavage and polyadenylation specificity factor subunit 7	Cpsf7	0.374619	0.000530477	0.0623378		9	9	27.6	27.6804	27.6999	27.4779	27.4674	27.5414	27.418	27.8746	28.1884	27.9094	27.9402	27.8165	27.8035
Q99LC2	Cleavage stimulation factor subunit 1	Cstf1	0.0061086	0.885249	0.959089		11	11	42.2	28.1802	28.2609	28.1229	28.2783	28.2889	28.1411	28.1458	28.2966	28.2743	28.1749	28.2712	28.1461
Q8BIQ5	Cleavage stimulation factor subunit 2	Cstf2	0.0256402	0.787675	0.848837		13	7	32.9	27.87	27.7882	27.7862	27.9083	27.5541	27.6453	27.5269	27.5983	27.8591	27.9332	27.9774	27.811
Q8C7E9	Cleavage stimulation factor subunit 2 tau variant	Cstf2t	0.949302	0.0744566	0.0346232		9	3	20.1	21.8188	22.4407	22.5388	22.7186	20.9785	20.7842	23.0257	23.1447	22.9181	23.3927	23.2978	21.1964
Q99LI7	Cleavage stimulation factor subunit 3	Cstf3	0.419632	0.0330947	0.0824218		17	17	37.8	27.2457	27.3067	27.2939	27.2495	26.4018	26.6439	27.3724	27.2867	27.5271	27.646	27.4447	27.3823
Q8VBZ3	Cleft lip and palate transmembrane protein 1 homolog	Clptm1	-0.0366306	0.758946	0.795059		8	8	18.1	25.903	25.6748	25.8005	25.8275	26.2425	26.3511	25.7657	25.884	25.9729	26.0055	26.0189	25.9328
Q8BXA5	Cleft lip and palate transmembrane protein 1-like protein	Clptm1l	1.18545	0.000836828	0.00610526	+	3	3	8.3	22.3987	22.5267	21.8658	21.7843	22.8421	22.515	23.826	23.7931	23.6832	23.0469	23.8846	22.8115
Q80TV8	CLIP-associating protein 1	Clasp1	-0.238392	0.00682005	0.168515		26	21	23.1	27.8108	27.8266	27.5226	27.4916	27.6077	27.6216	27.3178	27.3875	27.5314	27.5285	27.3507	27.3347
Q8BRT1	CLIP-associating protein 2	Clasp2	-0.129405	0.0208659	0.354275		19	14	20.1	27.6703	27.5736	27.6088	27.628	27.4383	27.5383	27.3748	27.4912	27.5631	27.4442	27.4727	27.3349
Q5SW19	Clustered mitochondria protein homolog	Cluh	-0.0597734	0.383196	0.639763		32	32	35.7	28.5211	28.5352	28.3277	28.2933	28.2535	28.3422	28.4012	28.3405	28.4123	28.3906	28.1752	28.1947
Q06890	Clusterin	Clu	0.142831	0.0915205	0.348779		5	5	12.1	26.9839	26.9117	26.7962	26.6736	27.1403	27.033	26.9874	27.1432	27.0616	26.9556	27.0844	27.1637
Q8R3P7	Clusterin-associated protein 1	Cluap1	-0.0975068	0.772137	0.654367		2	2	5.8	22.9275	22.8412	22.4345	22.4153	20.9012	22.1017	22.0129	21.8621	21.9749	22.0312	22.5339	22.6213
Q9EQS3	C-Myc-binding protein	Mycbp	0.514786	0.00112381	0.0328242		3	3	46.6	26.4685	26.4256	26.4582	26.5093	26.6573	26.6933	27.1991	27.4432	26.7365	26.8421	26.9722	27.1079
Q9CQI6	Coactosin-like protein	Cotl1	0.16327	0.164421	0.328504		5	5	45.1	32.4401	32.6635	32.9212	32.7042	32.295	32.3535	32.6569	32.8444	32.5617	32.6636	32.8	32.8306
Q06194	Coagulation factor VIII	F8	-2.54007	0.0301418	0.00818293	+	2	2	0.7	25.4716	26.3153	26.8453	26.7135	25.5442	25.3302	22.0736	25.9713	21.1151	20.9184	25.3738	25.5273
O88947	Coagulation factor X	F10	-0.519055	0.0745599	0.0754949		3	3	6.7	25.4077	25.2634	24.4367	24.4865	24.0086	24.0335	24.2882	24.204	23.9967	24.0855	24.2472	23.7004
Q80YC5	Coagulation factor XII	F12	-0.118554	0.324797	0.452969		3	3	7.7	24.32	24.4342	24.5218	24.2961	24.3413	24.5303	24.6369	24.4314	24.3791	24.2993	24.079	23.9066
Q8BH61	Coagulation factor XIII A chain	F13a1	0.485318	0.0158849	0.0560371		7	7	15.3	24.5813	24.6684	24.6871	24.7632	23.9344	23.9663	24.9179	24.7945	24.7008	25.0949	24.9131	25.0915
Q07968	Coagulation factor XIII B chain	F13b	-0.304787	0.337283	0.245574		3	3	5.5	23.0237	22.998	23.2985	23.1423	23.0563	23.2465	23.4153	23.2946	23.2229	21.7533	23.2217	22.0288
Q8CIE6	Coatomer subunit alpha	Copa	-0.191479	2.06094e-05	0.197302		59	59	63.5	31.7248	31.7369	31.6998	31.6952	31.6348	31.6875	31.4924	31.5456	31.5511	31.5445	31.4737	31.4229
O55029	Coatomer subunit beta	Copb2	-0.124243	0.269075	0.429878		33	33	55.6	30.8109	30.8117	30.7023	30.6875	30.6463	30.6041	30.57	30.6244	30.8395	30.8673	30.3414	30.2748
Q9JIF7	Coatomer subunit beta	Copb1	-0.0643479	0.174831	0.599573		40	40	57.8	31.2505	31.2265	31.1311	31.2027	31.1833	31.1648	31.0778	31.0971	31.2256	31.2789	31.0436	31.0499
Q5XJY5	Coatomer subunit delta	Arcn1	0.133399	0.00161309	0.325149		18	18	39.7	30.0165	29.9254	29.9954	30.0194	29.9809	30.006	30.0123	30.1693	30.0687	30.175	30.1463	30.1725
O89079	Coatomer subunit epsilon	Cope	0.288897	0.0585088	0.159468		13	13	71.4	31.251	31.1299	31.3029	31.2721	30.7369	30.7263	31.1303	31.1091	31.5369	31.5449	31.3898	31.4415
Q9QZE5	Coatomer subunit gamma-1	Copg1	-0.0394252	0.50855	0.744411		36	33	67.3	31.1688	31.2346	31.1546	31.1627	31.0116	31.028	31.0231	31.0206	31.2057	31.2508	31.0119	31.0118
Q9QXK3	Coatomer subunit gamma-2	Copg2	-0.190399	0.00869943	0.22958		27	24	47.6	28.7892	28.7005	28.5877	28.6238	28.6006	28.5654	28.4789	28.4708	28.5459	28.5756	28.3991	28.2545
P61924	Coatomer subunit zeta-1	Copz1	0.487094	0.000673156	0.0351511		5	5	39.5	30.9496	31.0125	30.8768	30.7853	30.5897	30.5454	31.1	31.3127	31.202	31.5613	31.2433	31.2626
Q9JHH9	Coatomer subunit zeta-2	Copz2	0.676347	0.0182	0.0320843		4	4	23.4	25.9689	26.2093	25.7934	25.9283	24.8087	25.366	26.1647	26.5559	26.6655	26.6108	26.1866	25.9493
Q9D273	Cob(I)yrinic acid a,c-diamide adenosyltransferase, mitochondrial	Mmab	0.268422	0.109764	0.194882		7	7	35.4	26.4132	26.7706	27.0746	26.7598	27.1286	27.067	27.139	27.6215	27.0955	27.0824	27.0092	26.8768
Q8VEH6	COBW domain-containing protein 1	Cbwd1	0.0722415	0.477677	0.608463		7	7	28.2	28.487	28.5946	28.646	28.5698	28.2541	28.1703	28.5109	28.8005	28.4875	28.4201	28.4918	28.4443
Q8CC12	Codanin-1	Cdan1	-0.247458	0.742482	0.518531		2	2	1.7	23.6211	24.8911	24.5192	24.6589	24.6306	24.6134	24.8857	25.2498	24.938	24.9352	20.709	24.7318
P18760	Cofilin-1	Cfl1	0.215446	0.000429426	0.174994		21	20	83.1	36.4726	36.4635	36.345	36.3455	36.3247	36.4021	36.5655	36.5943	36.5278	36.5494	36.6787	36.7304
P45591	Cofilin-2	Cfl2	0.23266	0.00527634	0.172158		9	8	64.5	30.804	30.7915	30.9673	30.9005	31.0054	30.997	31.0876	31.0089	31.0968	31.0616	31.2696	31.3372
Q9D3E6	Cohesin subunit SA-1	Stag1	-0.0654306	0.553755	0.644356		17	14	19.9	26.6087	26.6053	26.3814	26.1946	26.5381	26.5083	26.2008	26.3246	26.714	26.6185	26.309	26.2768
O35638	Cohesin subunit SA-2	Stag2	0.0320222	0.811447	0.826962		19	16	22.5	27.8816	27.7398	27.3129	27.319	27.766	27.6163	27.5846	27.6101	27.9605	27.8099	27.4644	27.3981
Q8BRN9	Coiled-coil and C2 domain-containing protein 1B	Cc2d1b	0.189695	0.0115701	0.233859		9	9	17.3	26.0496	25.9358	25.9596	26.0899	25.7372	25.8705	26.0446	26.1588	26.2327	26.209	26.0641	26.0714
Q3TMW1	Coiled-coil domain-containing protein 102A	Ccdc102a	-0.137918	0.607403	0.508687		5	5	15.1	24.8652	24.5072	24.5253	24.536	25.6503	25.4599	24.8465	24.876	24.3949	24.2718	25.0841	25.2432
Q8VE99	Coiled-coil domain-containing protein 115	Ccdc115	-0.179459	0.278095	0.334186		6	6	40.6	27.3336	27.4844	26.7812	26.538	27.036	27.0665	26.9813	26.9256	26.9604	26.9536	26.5665	26.7756
Q8R344	Coiled-coil domain-containing protein 12	Ccdc12	-0.563123	0.0367586	0.0533814		3	3	20.5	27.7767	27.8062	26.6211	26.7062	27.398	27.4541	26.9146	27.1095	26.4728	26.5842	26.7771	26.5257
Q9D8X2	Coiled-coil domain-containing protein 124	Ccdc124	0.154102	0.0422713	0.308956		6	6	30.9	28.4758	28.4516	28.4866	28.5926	28.2891	28.2324	28.4	28.6446	28.5682	28.6249	28.5874	28.6276
Q3TC33	Coiled-coil domain-containing protein 127	Ccdc127	0.370614	0.364696	0.226098		6	6	29.6	26.0271	26.0118	26.1588	26.0324	25.4036	25.1292	25.7174	24.6146	26.729	26.8633	26.4778	26.5845
Q8CI71	Coiled-coil domain-containing protein 132	Ccdc132	-0.448926	0.0899996	0.0986335		11	11	16.3	25.4133	25.211	25.1181	25.1862	25.8501	25.8799	25.0733	25.2289	25.2552	25.3129	24.0457	25.0491
Q8C7V8	Coiled-coil domain-containing protein 134	Ccdc134	0.111999	0.256561	0.454198		6	6	34.1	26.6611	26.6407	26.6984	26.5894	26.3287	26.241	26.4833	26.8056	26.7438	26.5511	26.6648	26.5826
Q8R0K4	Coiled-coil domain-containing protein 137	Ccdc137	0.435762	0.533839	0.28766		2	2	8.6	23.6424	23.8179	23.6623	23.705	23.4858	23.298	21.545	24.3949	23.8073	26.7045	23.8873	23.8872
Q3UYG1	Coiled-coil domain-containing protein 160	Ccdc160	-1.15576	0.00312897	0.00828657	+	4	4	16.7	23.6405	23.2001	24.1403	23.0929	24.0051	24.1612	21.6203	22.7537	22.5671	22.27	22.8465	23.248
Q9JIG7	Coiled-coil domain-containing protein 22	Ccdc22	-0.0916112	0.162966	0.497353		20	20	49.3	27.8205	27.8928	27.9127	27.8514	28.0254	28.12	27.7653	27.8041	28.0001	27.8153	27.9258	27.7626
Q78PG9	Coiled-coil domain-containing protein 25	Ccdc25	0.0862074	0.347396	0.54313		4	4	23.6	27.266	27.4756	27.2335	27.1567	27.2274	27.0162	27.1553	27.5237	27.4324	27.3885	27.1857	27.207
Q8CEG5	Coiled-coil domain-containing protein 28B	Ccdc28b	0.688684	0.101317	0.0608318		2	2	16.5	22.4932	21.2248	22.9512	23.2996	22.8267	21.1708	22.9663	22.8867	23.3752	22.9192	22.8264	23.1246
Q9CR29	Coiled-coil domain-containing protein 43	Ccdc43	0.387178	0.0106292	0.0779516		6	6	41.9	27.9298	28.0724	27.9527	27.8234	27.4163	27.414	28.0752	28.1907	28.2387	28.2899	28.0175	28.1197
Q9D024	Coiled-coil domain-containing protein 47	Ccdc47	0.204144	0.00177184	0.198625		13	13	37.9	27.8252	27.7779	27.8001	27.6382	27.788	27.8827	27.9885	28.0481	27.8481	27.945	28.0113	28.096
Q810U5	Coiled-coil domain-containing protein 50	Ccdc50	-0.476943	0.00339944	0.0450063		4	4	22	26.5054	25.9314	26.6123	26.4624	26.3912	26.4961	26.0877	26.0118	25.8674	26.1494	25.7171	25.7038
Q3URS9	Coiled-coil domain-containing protein 51	Ccdc51	-0.826729	0.0214215	0.0237273		4	4	11.1	24.7755	24.7774	24.635	24.3455	25.4442	26.3188	24.231	23.8861	24.3189	24.4606	24.1955	24.2437
Q8R3Q6	Coiled-coil domain-containing protein 58	Ccdc58	0.68941	0.000740462	0.0153756		4	4	41	29.6405	29.568	29.4455	29.5253	29.8078	29.2211	30.1463	30.112	30.1342	29.9886	30.1544	30.8093
D3YZP9	Coiled-coil domain-containing protein 6	Ccdc6	-0.0517623	0.379801	0.673758		12	12	34.5	26.8573	26.9441	26.685	26.8249	26.7032	26.8119	26.8038	26.7791	26.5815	26.8465	26.6956	26.8094
D3YZV8	Coiled-coil domain-containing protein 8 homolog	Ccdc8	-0.412677	0.00969122	0.0687196		6	6	13.4	25.5053	25.3532	25.402	25.2802	25.2569	25.4981	25.4505	24.9932	25.0297	24.7649	24.561	25.0203
Q9JJ89	Coiled-coil domain-containing protein 86	Ccdc86	-0.243686	0.224989	0.250342		3	3	8.2	24.5022	24.3307	24.2141	24.0609	23.4736	23.5267	23.9128	23.7612	23.9271	23.7186	23.8685	23.4578
Q8VC31	Coiled-coil domain-containing protein 9	Ccdc9	-0.277386	0.0579747	0.167843		5	5	13.1	24.9025	24.8929	25.199	25.0902	24.4183	24.5626	24.53	24.6153	24.5532	24.3908	24.6481	24.6639
Q8C3X2	Coiled-coil domain-containing protein 90B, mitochondrial	Ccdc90b	0.337392	0.00650894	0.0947097		7	7	35.2	26.9315	27.192	27.4139	27.4515	27.1394	27.2073	27.6158	27.6031	27.7558	27.6167	27.4088	27.3596
Q9D8L5	Coiled-coil domain-containing protein 91	Ccdc91	0.232297	0.0917588	0.220306		3	3	7.5	23.4701	23.1294	23.1396	23.0771	22.8594	22.8166	23.2646	23.6987	23.3129	23.1979	23.238	23.1742
Q7TQK5	Coiled-coil domain-containing protein 93	Ccdc93	0.0173429	0.917698	0.914719		9	9	19.6	25.5253	25.1009	25.607	25.3755	25.9729	25.9252	25.6601	25.7821	25.4185	25.2438	25.8291	25.6772
Q9DBT3	Coiled-coil domain-containing protein 97	Ccdc97	-0.223479	0.382189	0.318953		4	4	20.9	22.8112	22.6676	22.8528	23.0653	22.8449	22.6641	22.7775	21.4404	23.0582	22.8576	22.6673	22.7639
Q8BJM3	Coiled-coil domain-containing protein R3HCC1L	R3hcc1l	-0.241134	0.265264	0.263969		2	2	3.9	22.2907	22.3097	22.6099	22.8779	21.7912	21.8796	22.2019	22.2714	21.7492	21.6946	22.0325	22.3626
Q9CQA6	Coiled-coil-helix-coiled-coil-helix domain-containing protein 1	Chchd1	0.0576226	0.743551	0.719406		2	2	22.9	27.4491	27.3644	27.5499	27.8833	26.7899	27.3388	27.5569	27.426	27.1726	27.2196	27.6323	27.7138
Q9D1L0	Coiled-coil-helix-coiled-coil-helix domain-containing protein 2	Chchd2	0.69568	0.00556572	0.0224784		4	4	30.7	30.3851	30.3351	30.5488	30.405	30.1868	29.8979	30.5682	30.7288	30.7858	30.8168	31.3653	31.6679
Q9CQP3	Coiled-coil-helix-coiled-coil-helix domain-containing protein 5	Chchd5	0.331282	0.0738774	0.138162		4	4	49.1	26.5177	26.0192	26.6952	26.9765	27.0054	27.0578	27.0027	27.1416	27.0394	27.0597	26.9114	27.1047
Q8K2Q5	Coiled-coil-helix-coiled-coil-helix domain-containing protein 7	Chchd7	0.437654	0.735293	0.459521		2	2	31.8	25.3365	25.4231	26.4258	26.4014	23.7393	21.6956	23.0772	26.8098	25.9186	27.5057	26.9854	21.3509
Q5SU73	Coilin	Coil	0.603738	0.125667	0.0781249		3	3	7.5	23.0691	22.7967	22.9951	22.7939	24.1536	21.5705	23.574	23.5762	22.9802	23.2738	23.7414	23.8556
Q91W50	Cold shock domain-containing protein E1	Csde1	0.0382767	0.599531	0.759589		26	26	37.6	29.6991	29.6172	29.5409	29.6088	29.3222	29.3846	29.683	29.5835	29.5997	29.5986	29.5303	29.4073
P60824	Cold-inducible RNA-binding protein	Cirbp	0.772649	2.86068e-05	0.00871309	+	4	4	32	29.9809	30.1619	30.2194	30.0157	29.7508	29.9512	30.4824	31.0971	30.8623	30.6891	30.8151	30.7697
P11087	Collagen alpha-1(I) chain	Col1a1	-0.039513	0.831474	0.808946		18	18	17	30.5072	30.3221	30.7129	30.7715	29.8423	30.0882	29.9947	30.0258	30.4465	30.4589	30.5356	30.5455
P08121	Collagen alpha-1(III) chain	Col3a1	0.135306	0.677566	0.547675		7	7	6.9	27.0373	26.6085	26.8137	26.6663	27.2616	26.9854	25.8136	26.7571	27.5347	27.5871	26.7568	27.7353
P02463	Collagen alpha-1(IV) chain	Col4a1	0.37007	0.175266	0.157329		3	3	3.3	27.6548	27.5659	28.3639	28.5652	28.1706	27.0093	27.9809	28.1174	28.4345	28.379	28.1126	28.5257
Q05722	Collagen alpha-1(IX) chain	Col9a1	-0.249265	0.232864	0.247865		10	10	16.2	27.8452	28.0049	28.0938	28.1655	28.1554	28.3182	27.3351	27.3054	28.3709	28.2853	27.884	27.9067
O88207	Collagen alpha-1(V) chain	Col5a1	-0.0406818	0.874229	0.827971		12	12	9.5	31.8631	31.8821	32.2184	32.2878	31.7188	31.7024	31.2844	31.1308	32.4196	32.3569	32.0064	32.2303
Q04857	Collagen alpha-1(VI) chain	Col6a1	0.0515633	0.589263	0.702218		24	24	35.2	30.0802	29.9851	30.2999	30.3291	29.9178	29.9081	29.9438	30.0379	30.1407	30.2787	30.2474	30.1812
Q61245	Collagen alpha-1(XI) chain	Col11a1	0.258882	0.0500795	0.179137		8	8	7.8	28.1397	28.3317	27.9869	27.8293	27.9241	28.4447	28.1185	28.3179	28.5067	28.3411	28.3852	28.5403
Q60847	Collagen alpha-1(XII) chain	Col12a1	-0.0118364	0.912974	0.931786		73	73	35.6	30.4603	30.4454	30.7731	30.766	30.6868	30.6378	30.6012	30.6644	30.3674	30.3732	30.8571	30.8351
Q80X19	Collagen alpha-1(XIV) chain	Col14a1	-0.195471	0.0608672	0.251015		43	43	39.7	30.8462	30.9075	30.8982	30.9025	30.7656	30.7741	30.3911	30.4107	30.838	30.9228	30.6729	30.6858
O35206	Collagen alpha-1(XV) chain	Col15a1	-0.156255	0.374081	0.396648		12	12	12.4	30.6777	30.6665	30.8974	30.9801	31.0402	31.1363	30.2556	30.2995	30.9457	30.9775	30.9326	31.0498
Q8BLX7	Collagen alpha-1(XVI) chain	Col16a1	0.177166	0.631948	0.475432		3	3	3.1	24.8268	25.0307	25.2347	25.2436	25.1856	25.3247	23.817	25.8695	25.9434	24.742	25.7135	25.8236
P39061	Collagen alpha-1(XVIII) chain	Col18a1	-0.710304	0.000760807	0.0148339		18	18	13.8	30.5647	30.6342	31.1965	31.0176	31.183	31.0596	30.2204	30.1688	30.0683	29.9207	30.4498	30.5657
Q91VF6	Collagen alpha-1(XXVI) chain	Col26a1	-0.0851485	0.529014	0.581759		2	2	10.5	24.2001	24.2615	24.4034	24.201	24.1941	23.8985	24.2519	23.847	24.4275	24.3395	23.7551	24.0266
Q01149	Collagen alpha-2(I) chain	Col1a2	0.0304724	0.862788	0.850073		12	12	14.9	28.3972	28.3684	28.5294	28.5646	27.7389	27.7387	28.069	27.9968	28.3792	28.4074	28.2986	28.3692
P08122	Collagen alpha-2(IV) chain	Col4a2	0.13193	0.302071	0.421607		15	15	15.8	29.6775	29.7029	30.2449	30.3376	29.8893	29.9242	30.0913	30.1097	29.8739	30.1315	30.1807	30.1808
Q02788	Collagen alpha-2(VI) chain	Col6a2	-0.0431252	0.572818	0.733371		15	15	21.9	30.2143	30.124	30.4299	30.357	30.1496	30.2149	30.0358	30.0329	30.2933	30.3429	30.2562	30.27
Q8C6K9	Collagen alpha-6(VI) chain	Col6a6	0.30314	0.176634	0.192863		4	3	2.7	26.0318	25.9154	25.2232	25.1836	25.3711	25.1885	26.0596	25.1825	25.8038	25.8205	26.1279	25.7381
Q9D1D6	Collagen triple helix repeat-containing protein 1	Cthrc1	0.809615	1.62572e-06	0.00621488	+	3	3	11.4	24.913	24.921	24.6511	24.6309	24.6581	24.4819	25.364	25.5528	25.6108	25.6148	25.5203	25.4508
Q9EQG9	Collagen type IV alpha-3-binding protein	Col4a3bp	0.452923	0.000331507	0.0392235		11	11	26.4	25.597	25.5614	25.9707	25.8937	25.9373	25.5346	26.2387	26.1864	26.1946	26.1814	26.1585	26.2529
Q8K4Q8	Collectin-12	Colec12	-0.214651	0.149807	0.255428		10	10	19.4	26.6843	26.5563	26.8482	27.0066	26.5774	26.717	26.0918	26.2529	26.7191	26.8644	26.5892	26.5843
Q9ESG4	Collectrin	Tmem27	-1.09532	0.0473927	0.0225773		3	3	19.4	25.7436	24.6114	25.8641	26.1779	27.0255	26.1937	25.7504	23.2713	25.2024	25.3829	24.4067	25.0307
Q8K4M5	COMM domain-containing protein 1	Commd1	-0.139861	0.665683	0.534685		4	4	33.5	26.849	26.8815	26.4431	26.574	28.1012	28.0648	26.9334	26.7004	27.0166	27.1503	27.3264	26.9473
Q8JZY2	COMM domain-containing protein 10	Commd10	0.662885	0.000691713	0.0169819		7	7	46.5	27.0327	27.2297	26.632	26.7447	26.5667	26.5414	27.227	27.597	27.6587	27.5749	27.4249	27.2421
Q8BXC6	COMM domain-containing protein 2	Commd2	-0.948964	0.000616315	0.00853412	+	7	7	34.7	28.6728	28.6748	27.8701	27.8476	28.8441	28.7104	27.2067	27.4924	27.5546	27.5965	27.5379	27.538
Q63829	COMM domain-containing protein 3	Commd3	-0.329657	0.0385934	0.123846		8	8	51.3	29.7794	29.9086	29.7087	29.5138	29.8044	29.667	29.0029	29.1576	29.2665	29.5406	29.5999	29.8363
Q9CQ02	COMM domain-containing protein 4	Commd4	-0.308833	0.1603	0.183658		6	6	41.2	28.6863	28.8751	27.8404	27.9266	28.0338	28.307	27.8455	27.8591	28.2403	28.2699	27.5805	28.0209
Q8R395	COMM domain-containing protein 5	Commd5	0.653227	3.32492e-05	0.012844		8	8	47.8	27.9213	27.8772	27.5857	27.6693	27.6865	27.3662	28.3244	28.4844	28.3328	28.4093	28.2756	28.1989
Q3V4B5	COMM domain-containing protein 6	Commd6	1.15969	0.00357844	0.00855491	+	5	5	67.8	26.0453	26.1247	25.928	25.8662	24.5154	24.6831	26.3822	26.5698	26.6693	26.7566	26.8559	26.8872
Q8BG94	COMM domain-containing protein 7	Commd7	-0.632322	0.00421389	0.0252167		6	6	38.5	28.5352	28.1105	27.5769	27.8378	28.4555	28.287	27.4775	27.5103	27.2095	27.3772	27.7534	27.6811
Q9CZG3	COMM domain-containing protein 8	Commd8	-0.463135	0.0449281	0.0761		7	7	61.2	27.8318	27.6477	26.6858	27.074	27.0357	27.5963	26.849	26.7268	27.1123	27.1131	26.6584	26.633
Q8K2Q0	COMM domain-containing protein 9	Commd9	-0.731082	0.000620044	0.0137808		9	9	68.7	29.1755	29.2452	28.874	28.9917	29.2515	29.3096	27.9726	28.0284	28.6765	28.6691	28.5236	28.5908
P98086	Complement C1q subcomponent subunit A	C1qa	0.122477	0.796478	0.64448		2	2	11.4	23.6385	23.8925	23.9849	23.9088	23.7565	23.858	24.4166	24.4378	24.3162	24.4857	24.4505	21.6672
P14106	Complement C1q subcomponent subunit B	C1qb	0.529764	0.000115514	0.023689		6	6	33.2	27.2929	27.0889	27.5508	27.14	27.5627	27.3336	27.904	27.9489	27.921	27.792	27.791	27.7907
Q02105	Complement C1q subcomponent subunit C	C1qc	0.529857	0.0103533	0.0437743		2	2	12.2	25.9206	25.7928	26.2847	26.1573	25.5382	25.4479	26.0842	26.7685	26.4366	26.5285	26.2143	26.2886
Q8K479	Complement C1q tumor necrosis factor-related protein 5	C1qtnf5	1.52807	0.0212944	0.0103436		2	2	9.9	24.0415	23.8585	24.7194	24.3041	21.6051	21.7336	25.1188	24.9702	24.696	24.5732	24.9881	25.0843
Q8CG14	Complement C1s-A subcomponent	C1sa	-0.0412369	0.519217	0.736456		3	3	5.5	23.6382	23.7381	23.8254	23.5921	23.5449	23.6694	23.7443	23.7542	23.5495	23.6481	23.4672	23.5973
P21180	Complement C2	C2	-0.633228	0.117437	0.0712139		2	2	4.3	23.2874	23.3795	23.4413	23.2019	23.1836	24.5278	23.1082	23.4102	22.996	23.0594	21.3772	23.2713
P01027	Complement C3	C3	-0.0230233	0.778993	0.859373		61	55	52	31.4188	31.4309	31.8368	31.8572	31.6306	31.6468	31.6289	31.6958	31.5676	31.5558	31.6273	31.6075
P01029	Complement C4-B	C4b	0.621856	0.011242	0.0328394		6	6	4.9	23.0784	23.5316	23.9298	24.1203	23.3453	23.5687	24.4668	24.6684	24.2969	23.9199	23.9112	24.042
O35658	Complement component 1 Q subcomponent-binding protein, mitochondrial	C1qbp	0.394205	0.00335813	0.066208		9	9	54.7	31.6501	31.6428	31.8013	31.9399	31.4102	31.4842	31.7837	31.975	32.144	32.2506	32.0505	32.0899
O89103	Complement component C1q receptor	Cd93	-0.145804	0.140031	0.354069		9	9	21	27.2248	27.2749	27.5305	27.5452	27.5413	27.6292	27.4489	27.4792	27.1059	27.1818	27.28	27.3754
Q8BH35	Complement component C8 beta chain	C8b	-0.470588	0.0182438	0.0611684		5	5	12.9	23.7447	24.0291	23.3449	23.826	23.7572	23.5258	23.0742	22.8272	23.5922	23.6779	23.1761	23.0565
Q8VCG4	Complement component C8 gamma chain	C8g	-0.127269	0.456823	0.468674		4	4	25.7	24.7378	25.037	24.8015	24.9601	24.9997	24.7908	24.2732	24.4973	25.2248	25.2029	24.6552	24.7099
Q64735	Complement component receptor 1-like protein	Cr1l	-0.307465	0.0733843	0.153227		4	4	12.6	24.5805	25.1345	25.0757	25.3191	25.3796	25.3176	24.5042	24.6398	25.108	24.8877	25.0432	24.7796
P04186	Complement factor B	Cfb	-0.127006	0.249257	0.420083		17	17	33	29.0666	28.9828	29.5808	29.424	29.3911	29.213	28.9613	29.1027	29.2603	29.1497	29.2564	29.1658
P06909	Complement factor H	Cfh	-0.154215	0.0490381	0.31145		22	22	30.3	27.572	27.6838	28.0174	27.9429	27.764	27.7935	27.6353	27.62	27.661	27.582	27.6998	27.6503
Q61129	Complement factor I	Cfi	0.0609064	0.616881	0.673231		7	7	17.2	26.4195	26.6313	26.2322	26.1776	25.9184	26.0492	26.269	26.2848	26.2254	26.5375	26.1446	26.3323
Q8BUY5	Complex I assembly factor TIMMDC1, mitochondrial	Timmdc1	0.554793	0.00281158	0.0317587		2	2	7.7	22.9433	22.7399	23.1452	23.4237	22.8964	23.2153	23.8792	23.7715	23.6125	23.4161	23.7649	23.2483
Q9CWX2	Complex I intermediate-associated protein 30, mitochondrial	Ndufaf1	0.174217	0.0110432	0.256177		9	9	29	27.2176	27.1774	27.2703	27.3743	27.2807	27.1197	27.2617	27.5806	27.3871	27.4569	27.4176	27.3814
Q9DA03	Complex III assembly factor LYRM7	Lyrm7	0.489425	0.0019634	0.039521		3	3	44.2	25.3654	25.6484	25.7737	26.0134	25.5565	25.6794	26.3345	26.2211	26.1431	25.7968	26.2037	26.2742
P84086	Complexin-2	Cplx2	0.0294062	0.868104	0.855823		3	3	36.6	26.3704	26.5189	27.0431	26.8182	27.1737	26.8788	26.4502	26.6047	26.8658	26.7572	27.0578	27.2438
Q8K2Z4	Condensin complex subunit 1	Ncapd2	-0.217161	0.0910907	0.235238		42	42	43.4	29.69	29.7053	29.2105	29.2225	29.3096	29.3842	29.2046	29.1962	29.3519	29.4436	29.0298	28.993
Q8C156	Condensin complex subunit 2	Ncaph	-0.183324	0.0204379	0.249395		13	13	31.7	27.4809	27.4688	27.482	27.454	27.2555	27.4734	27.1434	27.325	27.3686	27.4144	27.07	27.1932
Q6ZQK0	Condensin-2 complex subunit D3	Ncapd3	-0.523983	0.00348697	0.0370735		5	5	5.2	24.4855	24.5909	24.1162	24.2497	24.6191	24.8964	23.8409	23.832	24.0315	23.7503	24.2313	24.1279
Q6DFV1	Condensin-2 complex subunit G2	Ncapg2	0.220056	0.560838	0.400485		8	8	9.7	24.7392	24.0819	23.8009	23.5492	23.8788	22.2143	23.4061	23.9896	24.3006	24.161	23.7237	24.0036
Q8BSP2	Condensin-2 complex subunit H2	Ncaph2	-0.0412935	0.77049	0.779284		6	6	13.7	24.6782	24.7685	25.0155	24.9374	24.1993	24.5496	24.5688	24.3906	24.7402	24.6742	24.8796	24.6472
Q91ZQ1	Cone cGMP-specific 3,5-cyclic phosphodiesterase subunit alpha	Pde6c	0.529641	0.461977	0.227972		2	2	2.6	22.4301	21.8348	21.1705	20.5744	23.6876	21.5613	23.5072	23.6357	23.1233	20.2025	21.8261	22.1417
P29268	Connective tissue growth factor	Ctgf	-0.32577	0.183571	0.18182		4	4	14.7	28.2526	28.3227	28.9751	29.0229	28.893	28.8711	27.8122	27.9868	28.3816	28.4562	28.8151	28.931
Q9Z160	Conserved oligomeric Golgi complex subunit 1	Cog1	-0.628157	0.0305364	0.0424799		15	15	21.4	26.3748	26.1012	25.731	25.9764	25.9493	26.1628	24.543	25.29	25.6677	26.2737	25.2179	25.5341
Q921L5	Conserved oligomeric Golgi complex subunit 2	Cog2	0.249684	0.0597039	0.191776		11	11	22.8	25.837	25.7949	25.7699	25.9322	25.391	25.4436	26.0178	25.9416	25.9269	26.2416	25.6918	25.8471
Q8CI04	Conserved oligomeric Golgi complex subunit 3	Cog3	-0.0129951	0.863679	0.919678		14	14	24	26.0862	26.0694	25.9793	26.1196	25.7986	25.7044	25.9405	25.9743	26.0484	25.8701	25.9229	25.9232
Q8R1U1	Conserved oligomeric Golgi complex subunit 4	Cog4	-0.00796382	0.936434	0.95458		11	11	21.3	26.7599	26.6891	26.5671	26.5311	26.2419	26.2897	26.655	26.5842	26.5442	26.5045	26.371	26.3722
Q8C0L8	Conserved oligomeric Golgi complex subunit 5	Cog5	-0.274477	0.000895639	0.119153		13	13	24.4	26.5521	26.3594	26.5266	26.5221	26.4313	26.271	26.0679	26.2283	26.2481	26.2577	26.049	26.1648
Q8R3I3	Conserved oligomeric Golgi complex subunit 6	Cog6	-0.117641	0.335029	0.457213		9	9	21.3	25.883	26.0565	25.3799	25.6941	25.856	25.7466	25.5766	25.8488	25.5263	25.4847	25.8809	25.5929
Q3UM29	Conserved oligomeric Golgi complex subunit 7	Cog7	0.0203784	0.858462	0.88692		10	10	16	26.2411	26.2362	26.3055	26.2679	25.6577	26.0393	26.0259	26.0092	26.252	26.2737	26.2122	26.0971
Q9JJA2	Conserved oligomeric Golgi complex subunit 8	Cog8	1.09223	0.00357688	0.00927461	+	4	4	11.1	22.2122	22.707	23.0436	23.3452	21.5057	22.1635	23.6308	23.5722	23.1911	23.5197	23.8249	23.7918
Q6A0A9	Constitutive coactivator of PPAR-gamma-like protein 1	FAM120A	-0.0852235	0.113234	0.512009		25	24	31.6	28.964	28.8822	28.9305	28.8272	28.7433	28.8618	28.8695	28.8837	28.7572	28.63	28.7816	28.7757
Q8C3F2	Constitutive coactivator of PPAR-gamma-like protein 2	Fam120c	-0.00988134	0.971629	0.960362		2	1	2.6	22.4329	22.3382	22.0102	22.2815	22.7104	21.2645	21.593	22.8197	22.1141	22.3835	21.794	22.2741
Q9CQ13	Coordinator of PRMT5 and differentiation stimulator	Coprs	-0.175072	0.372955	0.368415		2	2	28.9	24.9844	24.5336	24.6085	25.227	24.3191	24.3039	24.1276	24.1992	24.6463	24.6531	24.4906	24.8092
Q99LD4	COP9 signalosome complex subunit 1	Gps1	0.0798295	0.397537	0.572043		12	12	31.6	29.0683	29.1988	28.9071	28.7905	29.0364	28.8863	28.9172	28.8396	29.1873	29.2685	29.1349	29.019
P61202	COP9 signalosome complex subunit 2	Cops2	0.059165	0.467874	0.652561		15	15	40	29.4514	29.4193	29.247	29.2829	29.4991	29.252	29.3204	29.6723	29.4753	29.4638	29.2198	29.3552
O88543	COP9 signalosome complex subunit 3	Cops3	0.0791775	0.412764	0.57651		9	9	36.4	28.3145	28.2172	28.0565	27.9339	27.8984	27.7803	28.2603	27.9928	28.1931	28.1363	28.0514	28.0421
O88544	COP9 signalosome complex subunit 4	Cops4	0.0538476	0.187173	0.647419		19	19	63.5	29.677	29.6725	29.6508	29.5361	29.7386	29.6437	29.749	29.8185	29.6937	29.6444	29.6721	29.6641
O35864	COP9 signalosome complex subunit 5	Cops5	-0.445884	0.01051	0.0610106		14	14	59	30.7274	30.7985	30.7729	30.763	30.677	30.5901	30.0427	30.0448	29.9955	30.1539	30.7009	30.7157
O88545	COP9 signalosome complex subunit 6	Cops6	0.103147	0.409415	0.50949		13	13	56.2	30.7471	30.7673	30.7846	30.6925	30.5478	30.4725	30.7572	30.7877	30.4791	30.4747	31.0634	31.0687
Q9CZ04	COP9 signalosome complex subunit 7a	Cops7a	0.545809	2.07262e-05	0.0191389		11	11	53.1	29.6669	29.3327	29.6541	29.6007	29.374	29.4977	30.0744	29.9738	30.2548	30.105	29.9783	30.0146
Q8BV13	COP9 signalosome complex subunit 7b	Cops7b	0.270414	0.0552196	0.17198		10	10	50.8	29.0773	29.1597	28.9565	29.0109	28.6722	28.499	28.9935	28.98	29.2889	29.4065	29.1346	29.1944
Q8VBV7	COP9 signalosome complex subunit 8	Cops8	-0.311725	0.100944	0.161178		8	8	72.2	30.7053	30.6662	30.2388	30.047	30.7357	30.823	29.8867	29.8641	30.2944	30.3524	30.4109	30.5371
Q8C166	Copine-1	Cpne1	0.169209	0.00877129	0.262087		10	9	28	29.1558	28.9551	29.0257	28.9902	28.9383	28.8078	29.1517	29.134	29.2182	29.1107	29.0675	29.2062
Q8BT60	Copine-3	Cpne3	0.168166	0.000422816	0.245572		15	13	40.3	29.2722	29.2859	29.3735	29.3496	29.2776	29.1946	29.4233	29.5275	29.4086	29.4523	29.5119	29.439
Q8JZW4	Copine-5	Cpne5	-0.206183	0.637658	0.454438		3	2	5.1	23.0408	22.6449	22.1919	22.1612	23.2038	24.5551	22.2484	23.1941	22.9413	22.8389	23.3631	21.9751
Q9WU84	Copper chaperone for superoxide dismutase	Ccs	0.417951	5.84908e-06	0.0368174		3	3	12.4	27.1481	27.3135	27.2814	27.2434	27.2629	27.2294	27.5451	27.7966	27.5689	27.62	27.6889	27.767
Q9D8X1	Copper homeostasis protein cutC homolog	Cutc	0.486597	0.00632077	0.0471929		8	8	50.4	26.4867	26.6251	26.9805	26.616	26.1169	26.0821	26.8696	27.0292	26.9877	26.9552	26.9444	27.0408
O08997	Copper transport protein ATOX1	Atox1	2.02039	9.92563e-05	0.00246154	+	3	3	47.1	27.7849	27.6976	27.0779	27.1051	26.1252	25.9831	28.7243	29.0041	28.7878	29.0444	28.9673	29.3682
Q64430	Copper-transporting ATPase 1	Atp7a	1.34057	0.00116254	0.00531217	+	5	5	4.9	23.2424	21.6327	22.9844	23.1768	23.3529	23.1374	24.1256	23.7968	24.7769	24.3908	24.4543	24.0256
Q3UMF0	Cordon-bleu protein-like 1	Cobll1	0.0572577	0.439462	0.656503		24	24	31.3	27.7035	27.7204	28.0555	27.979	27.6186	27.8147	27.856	27.9355	27.877	27.8203	27.873	27.8734
Q9QZQ8	Core histone macro-H2A.1	H2afy	-0.783631	0.00821466	0.0195132		13	11	44.9	30.4977	30.398	30.5135	30.1838	31.5283	31.3509	29.7508	29.9646	30.1795	30.1931	29.8136	29.8688
Q8CCK0	Core histone macro-H2A.2	H2afy2	-0.0882053	0.488121	0.564933		17	15	48.9	30.9999	30.9327	30.6392	30.5411	30.907	30.8798	30.6285	30.9148	30.4995	30.4534	30.8277	31.0466
Q08024	Core-binding factor subunit beta	Cbfb	-0.563158	0.00398665	0.0325161		7	7	51.3	29.7334	29.832	29.0341	29.1044	29.6159	29.3507	28.5747	28.8235	28.9949	28.9654	28.95	28.9829
Q62266	Cornifin-A	Sprr1a	-0.611883	0.00712394	0.0303423		3	3	37.5	25.6127	25.7259	26.1	25.7335	26.4497	26.358	25.0498	25.0986	25.4016	25.4643	25.5623	25.7318
O89053	Coronin-1A	Coro1a	0.135715	0.657544	0.535471		5	5	18.7	25.4149	25.9692	26.0732	26.0826	26.2484	26.0918	26.2148	26.8436	24.9004	26.0023	26.1813	26.5521
Q9WUM3	Coronin-1B	Coro1b	-0.431484	0.000717795	0.0467062		10	10	30.6	29.2235	29.1143	28.9777	28.9287	29.172	29.1271	28.3886	28.6064	28.9338	28.7823	28.5609	28.6823
Q9WUM4	Coronin-1C	Coro1c	0.366595	0.00229531	0.0725646		7	7	22.6	28.7111	28.7167	28.7595	28.7382	28.54	28.337	28.8233	29.1735	29.0886	29.0843	28.8211	29.0113
Q8BH44	Coronin-2B	Coro2b	-0.103729	0.244014	0.473405		8	8	20.8	26.4164	26.3467	26.1592	26.2018	26.3666	26.0157	26.0713	26.4044	26.1576	26.0266	26.0595	26.1645
Q9D2V7	Coronin-7	Coro7	0.389552	5.8153e-06	0.0440683		18	18	31.9	27.2826	27.2604	27.4328	27.3676	27.1445	27.2407	27.6818	27.6826	27.7542	27.6757	27.6233	27.6485
P51661	Corticosteroid 11-beta-dehydrogenase isozyme 2	Hsd11b2	-0.32188	0.149993	0.172613		10	10	40.4	28.1389	27.6378	27.6133	28.0709	27.7582	27.412	27.5461	27.4789	26.8451	27.0757	27.8571	27.8968
Q06770	Corticosteroid-binding globulin	Serpina6	-0.474522	0.0248016	0.0642354		8	8	32.5	27.8644	27.834	27.2572	27.2042	26.98	27.3875	26.9197	26.906	27.144	27.305	26.8529	26.5526
Q4KML4	Costars family protein ABRACL	Abracl	1.33656	0.00036667	0.004	+	3	3	46.9	30.5203	30.6343	30.2581	30.3035	29.364	29.1938	31.4769	31.3493	31.309	31.2173	31.5103	31.4305
Q60632	COUP transcription factor 1	Nr2f1	-0.0689112	0.673357	0.664495		7	2	20.4	23.3101	23.2763	23.2646	22.6234	22.7265	22.599	22.7833	23.1997	22.9443	22.7577	22.9281	22.7734
P43135	COUP transcription factor 2	Nr2f2	0.0026509	0.915792	0.980778		10	5	31.2	29.6082	29.5191	29.4912	29.5084	29.5463	29.4609	29.5226	29.4982	29.5628	29.565	29.4937	29.5078
Q9CPZ8	COX assembly mitochondrial protein homolog	Cmc1	0.647452	7.11111e-05	0.0139463		3	3	18.9	26.7844	27.0118	26.7566	26.8662	26.7338	26.8272	27.5609	27.4926	27.3851	27.0936	27.5815	27.751
P97792	Coxsackievirus and adenovirus receptor homolog	Cxadr	-0.0146974	0.862453	0.912934		8	7	29.3	26.8441	26.7861	26.8491	26.8843	26.5713	26.4131	26.74	26.8219	26.6919	26.734	26.6255	26.6465
O88271	Craniofacial development protein 1	Cfdp1	0.230179	0.0184323	0.18925		5	5	28.1	28.7047	28.8977	28.636	28.6014	28.6399	28.3953	28.9768	29.0404	28.7245	28.7922	28.8316	28.8905
Q04447	Creatine kinase B-type	Ckb	0.200518	0.00261821	0.206484		16	16	61.9	30.4068	30.4646	30.4864	30.4989	30.5402	30.5119	30.6503	30.5643	30.6119	30.6277	30.8293	30.8285
P07310	Creatine kinase M-type	Ckm	0.628918	0.198449	0.0989004		3	3	14.7	21.9935	23.3828	23.0945	21.2327	23.5243	23.4507	23.222	23.4215	22.369	23.531	23.7968	24.1117
P30275	Creatine kinase U-type, mitochondrial	Ckmt1	-0.276504	0.0128767	0.140345		10	10	44.5	27.8701	27.8457	28.1605	28.2987	28.173	28.2688	27.8244	27.6334	27.8032	27.8519	27.9252	27.9197
P45481	CREB-binding protein	Crebbp	-0.412447	0.00103752	0.0530722		11	6	5.7	25.3396	25.3416	25.468	25.5038	25.6155	25.5276	25.0372	25.0491	24.8622	24.827	25.3011	25.2449
Q68ED7	CREB-regulated transcription coactivator 1	Crtc1	0.474641	0.324947	0.177043		2	2	7	23.9821	23.8503	23.9676	23.9005	21.1467	23.2788	23.6518	23.662	23.8267	23.87	23.9315	24.0319
Q91X84	CREB-regulated transcription coactivator 3	Crtc3	-0.154297	0.66355	0.518787		2	2	5.2	23.0138	23.3988	22.6945	22.9144	22.1431	22.3966	22.97	22.9744	23.1407	21.9525	21.4706	23.1273
P47941	Crk-like protein	Crkl	-1.14229	4.2558e-07	0.0025	+	13	13	54.8	30.3292	30.2925	29.9081	29.9438	30.232	30.2912	29.0387	29.0907	29.1557	29.1808	28.857	28.8203
P63154	Crooked neck-like protein 1	Crnkl1	0.164593	0.144988	0.3214		16	16	27.4	29.8596	29.7787	30.2296	30.2097	29.6447	29.7889	30.0458	30.2066	30.0641	29.9826	30.0755	30.1241
Q5SUQ9	CST complex subunit CTC1	Ctc1	-0.651886	0.147184	0.0782492		4	4	4.4	23.5135	23.7513	23.3994	23.4864	24.6881	24.5821	23.4859	21.5727	23.5843	23.7155	23.3826	23.7685
Q8K2X3	CST complex subunit STN1	Obfc1	-0.157736	0.109035	0.32292		8	8	28.3	26.5694	26.4051	26.279	26.3181	26.4165	26.3653	26.1633	26.55	26.1602	26.259	25.9635	26.3109
Q9D7K2	CST complex subunit TEN1	Ten1	-0.0585197	0.863887	0.783747		5	5	53.4	27.66	27.7588	26.0375	27.2527	27.8586	27.7782	26.7384	26.8874	27.7889	27.6279	27.4239	27.5281
P58465	CTD small phosphatase-like protein	Ctdspl	-0.125656	0.842594	0.690649		5	4	19.9	25.6137	25.0302	25.1186	25.2645	25.3329	25.2799	25.9481	22.1159	25.4461	25.8688	25.8677	25.6392
Q8BG15	CTD small phosphatase-like protein 2	Ctdspl2	0.0355047	0.904316	0.859986		8	8	16.6	24.542	25.8098	25.0721	24.5603	25.7758	25.2299	25.1527	24.7237	25.8654	25.5077	25.1585	24.795
O88712	C-terminal-binding protein 1	Ctbp1	0.312468	3.25079e-05	0.078976		12	10	44.4	29.2686	29.2389	29.3414	29.316	29.12	29.1178	29.461	29.5703	29.5746	29.591	29.5647	29.5159
P56546	C-terminal-binding protein 2	Ctbp2	0.250738	0.014986	0.165528		13	11	47.2	29.9407	29.9869	30.0969	29.948	29.737	29.6048	30.077	30.2476	30.167	30.2544	30.0906	29.9821
P70698	CTP synthase 1	Ctps1	0.2484	0.0549834	0.190853		22	21	50.1	29.3064	29.2262	29.1876	29.3029	29.7626	29.6292	29.7806	29.7938	29.4341	29.4929	29.6868	29.7172
P70303	CTP synthase 2	Ctps2	-0.204044	0.132416	0.262101		19	18	42.3	28.2816	27.9037	28.0386	28.0405	28.5433	28.5909	27.8223	28.0939	28.0589	28.0982	28.0198	28.0812
Q99LJ0	CTTNBP2 N-terminal-like protein	Cttnbp2nl	0.593819	0.00464715	0.0296624		12	12	26.8	25.2169	25.3905	25.8124	24.8506	25.6158	25.0216	25.9705	25.9681	26.1919	25.8682	25.7588	25.7131
Q8VCP9	C-type lectin domain family 14 member A	Clec14a	0.149742	0.207533	0.362933		4	4	16.3	22.9471	22.817	23.2056	23.0218	22.5137	23.1776	23.1457	23.102	23.1257	22.9185	23.1292	23.1602
Q7TSQ1	C-type lectin domain family 18 member A	Clec18a	-0.659099	0.0258579	0.0373037		3	3	7.5	22.7226	22.5805	22.8608	22.9824	22.9334	22.7869	22.5368	21.7964	22.7183	22.7094	21.9137	21.2376
Q91V08	C-type lectin domain family 2 member D	Clec2d	-0.0518831	0.871042	0.802814		3	3	18.4	23.9688	23.8608	23.7381	23.633	23.6622	24.4082	22.4659	24.2167	23.8557	24.0469	23.8855	24.489
Q64449	C-type mannose receptor 2	Mrc2	-0.0842806	0.0607849	0.506118		27	27	29.4	28.3329	28.3213	28.3158	28.4045	28.3721	28.4425	28.1888	28.248	28.3781	28.3912	28.2369	28.2404
Q9JLB4	Cubilin	Cubn	-0.797826	0.00315848	0.0149461		58	58	21.9	29.2518	29.2489	29.9047	29.9012	29.8312	29.8654	29.1484	29.1935	28.3697	28.3732	29.0832	29.0482
Q9CXX9	CUE domain-containing protein 2	Cuedc2	-0.0271422	0.748498	0.834093		5	5	24.6	26.4386	26.3212	26.1805	26.3348	26.4176	26.3735	26.1216	26.197	26.5587	26.5205	26.2627	26.2428
P28659	CUGBP Elav-like family member 1	Celf1	0.189341	0.129455	0.278968		13	12	34.6	29.104	29.1025	29.012	29.0561	28.6448	28.6728	29.1123	29.4588	29.0797	28.9959	28.9424	29.139
Q9Z0H4	CUGBP Elav-like family member 2	Celf2	0.736795	0.0326224	0.0336449		7	6	18.9	25.8552	25.7663	25.4338	25.6938	24.2296	24.5071	25.8416	25.9464	26.3687	26.0019	25.8692	25.8789
Q9WTX6	Cullin-1	Cul1	0.049098	0.68091	0.72743		21	21	40.3	28.2095	28.18	27.8684	27.9141	27.5746	27.6162	27.9001	27.8856	28.0523	28.0646	27.8525	27.9023
Q9D4H8	Cullin-2	Cul2	0.29324	0.0566489	0.155611		21	21	40	28.0893	28.0556	27.7598	27.7828	27.4408	27.4597	28.039	27.993	28.2629	28.2957	27.8837	27.8732
Q9JLV5	Cullin-3	Cul3	0.0443239	0.68957	0.747078		20	20	32.8	28.2989	28.3284	28.2799	28.3357	27.9463	27.7064	28.1671	28.2437	28.1609	28.2066	28.177	28.2063
Q3TCH7	Cullin-4A	Cul4a	0.17487	0.0254449	0.264477		24	17	37.7	28.4003	28.4968	28.4066	28.4701	28.1558	28.2626	28.5493	28.5314	28.5744	28.6993	28.4094	28.4777
A2A432	Cullin-4B	Cul4b	-0.127457	0.165589	0.400282		24	17	32.6	27.944	27.9539	27.7816	27.8274	27.6442	27.5885	27.7405	27.6878	27.8149	27.7635	27.4761	27.4922
Q9D5V5	Cullin-5	Cul5	0.0180438	0.883952	0.902461		30	30	45.5	28.6634	28.7178	28.6669	28.712	28.13	28.1382	28.5348	28.6121	28.539	28.5565	28.442	28.4521
Q8VE73	Cullin-7	Cul7	-0.250246	0.000648441	0.137808		31	31	24.9	28.267	28.2571	28.0322	28.0186	28.0275	28.0764	27.8063	27.8521	27.9223	27.8989	27.8172	27.8806
Q6ZQ38	Cullin-associated NEDD8-dissociated protein 1	Cand1	-0.0165644	0.838425	0.901381		49	48	54.3	32.0064	32.0488	31.7692	31.8663	31.7801	31.7762	31.8283	31.8745	32.0155	32.0353	31.7215	31.6725
Q6ZQ73	Cullin-associated NEDD8-dissociated protein 2	Cand2	-0.2794	0.0467213	0.161071		28	27	33.8	29.2798	29.3385	28.8482	28.9463	28.9967	28.8914	28.702	28.6655	28.9671	29.1051	28.5221	28.6625
Q8CI33	CWF19-like protein 1	Cwf19l1	0.343356	0.0122441	0.0986075		11	11	25.1	26.2388	26.1177	25.8754	25.8268	25.6308	25.8737	26.2193	26.2155	26.2001	26.3443	26.5689	26.0751
Q9CWW7	CXXC-type zinc finger protein 1	Cxxc1	-0.0790939	0.478946	0.587672		9	9	14.7	25.5267	25.512	25.4595	25.4113	25.159	25.3615	25.5223	25.4539	25.071	25.0045	25.4647	25.439
Q91WA4	CXXC-type zinc finger protein 5	Cxxc5	-0.122113	0.819038	0.666945		3	3	18.6	25.6715	25.662	24.9669	23.3923	23.2908	25.134	24.0535	24.6729	24.546	23.6123	24.9626	25.5374
P16951	Cyclic AMP-dependent transcription factor ATF-2	Atf2	0.110154	0.794097	0.655201		2	2	11.1	21.5756	21.6168	21.8359	23.4305	21.7384	21.3079	21.8347	21.3927	21.8637	23.2097	21.5609	22.3043
Q01147	Cyclic AMP-responsive element-binding protein 1	Creb1	0.137468	0.0787883	0.355434		3	2	14.7	26.7756	26.636	26.7335	26.7966	26.7288	26.4173	26.7503	26.8085	26.8769	26.9805	26.7972	26.6992
P51943	Cyclin-A2	Ccna2	-0.660132	0.209174	0.0983419		3	3	10.9	24.566	24.3681	24.3246	24.4328	24.4176	24.1744	24.6691	25.0398	22.4085	22.1989	23.5943	24.412
P11440	Cyclin-dependent kinase 1	Cdk1	0.145844	0.220513	0.373652		17	15	70.4	31.793	31.6969	31.3195	31.4628	31.2593	31.2703	31.4062	31.6321	31.7615	31.7994	31.5401	31.5374
P24788	Cyclin-dependent kinase 11B	Cdk11b	-0.20384	0.0231904	0.222827		12	12	18.1	27.1965	27.2179	27.3365	27.2082	27.018	26.982	27.0506	26.9483	26.8089	26.7908	27.0847	27.0527
Q14AX6	Cyclin-dependent kinase 12	Cdk12	-0.0194057	0.821248	0.884598		5	3	4.9	23.9492	24.2746	23.9274	23.9864	24.1861	24.1272	24.1439	24.1131	23.9055	23.8589	24.2484	24.0646
Q69ZA1	Cyclin-dependent kinase 13	Cdk13	0.0154696	0.936271	0.926273		8	6	8.7	25.2673	25.4786	25.6121	25.3918	24.8731	24.4811	25.1212	25.1674	24.9643	25.1628	25.4907	25.2904
Q3V3A1	Cyclin-dependent kinase 15	Cdk15	0.155374	0.712891	0.548765		2	1	3.7	21.5082	21.1357	21.7532	22.2014	21.7754	21.4057	22.1994	19.8989	21.9454	22.0977	22.4013	22.1692
Q04735	Cyclin-dependent kinase 16	Cdk16	-0.083567	0.853956	0.739507		5	2	9.5	23.1837	23.3526	23.0937	22.9337	21.5645	23.172	22.7263	22.6027	23.7783	23.4366	22.9584	21.2966
Q8K0D0	Cyclin-dependent kinase 17	Cdk17	-0.160583	0.645328	0.500533		6	3	11.7	24.1402	23.8393	23.9466	22.0758	24.064	23.8231	23.6455	23.7112	23.6298	23.0392	23.234	23.6657
Q04899	Cyclin-dependent kinase 18	Cdk18	0.821022	0.00590668	0.0161712		5	3	12.2	22.6852	23.1965	23.6347	23.5818	23.4368	23.3177	24.305	24.978	23.7056	23.8353	24.0346	23.9203
P97377	Cyclin-dependent kinase 2	Cdk2	0.149821	0.240265	0.37092		18	16	63.3	31.1217	31.1738	30.834	30.7709	30.4782	30.7098	30.8189	31.1438	31.1029	31.0923	30.9441	30.8853
O35207	Cyclin-dependent kinase 2-associated protein 1	Cdk2ap1	1.25169	0.0708204	0.0239197		2	2	41.2	27.4221	26.9517	27.4447	27.2175	24.0901	24.9239	27.4739	27.712	27.8793	28.1112	27.5083	26.8755
P30285	Cyclin-dependent kinase 4	Cdk4	0.631835	2.3969e-05	0.0136783		13	12	56.8	30.2125	30.2412	30.1467	30.1171	29.7441	30.0362	30.64	30.7404	30.8126	30.8606	30.6029	30.6322
Q64261	Cyclin-dependent kinase 6	Cdk6	-0.27288	0.203084	0.221395		12	11	46.9	27.3889	27.4917	26.9364	26.4856	26.6713	26.9357	26.4793	26.3467	26.6395	26.6995	27.1046	27.0028
Q03147	Cyclin-dependent kinase 7	Cdk7	-0.477598	0.0629456	0.0797409		8	8	31.8	27.7541	27.6034	26.9346	26.769	28.0402	27.9035	27.0926	27.3553	27.0312	26.8099	26.9165	26.9337
Q99J95	Cyclin-dependent kinase 9	Cdk9	-0.262421	0.372239	0.282723		10	8	29.3	25.8068	25.9724	25.9902	26.0253	27.3526	27.1613	25.9882	26.1747	26.0708	26.09	26.2251	26.1851
P46414	Cyclin-dependent kinase inhibitor 1B	Cdkn1b	1.07066	0.00271962	0.00904582	+	6	6	48.2	26.5455	26.0988	27.0034	26.8574	25.6748	25.3824	27.3623	27.1253	27.482	27.3978	27.3008	27.318
P49919	Cyclin-dependent kinase inhibitor 1C	Cdkn1c	-0.214817	0.200993	0.269407		9	9	35.1	28.9668	29.052	28.6755	28.7725	29.0278	28.9647	28.2863	28.3297	29.125	29.067	28.6966	28.6657
Q8BLF2	Cyclin-dependent kinase-like 3	Cdkl3	-0.724842	0.266075	0.110343		2	1	2.5	22.6354	22.7952	22.4801	22.623	21.5912	21.4838	22.0754	22.5235	18.9125	21.1483	22.6432	21.9567
P56390	Cyclin-dependent kinases regulatory subunit 2	Cks2	1.18084	0.00633546	0.0095	+	2	2	24.1	27.1633	26.9465	26.8115	26.6098	25.1447	25.5044	27.5547	27.5394	27.6861	27.3246	27.569	27.5914
P49615	Cyclin-dependent-like kinase 5	Cdk5	0.40685	0.000862242	0.0536999		11	10	49.3	28.2722	28.152	28.1305	28.176	27.8544	27.9752	28.486	28.683	28.6215	28.5498	28.2898	28.3714
Q99KY4	Cyclin-G-associated kinase	Gak	-0.356432	0.0432878	0.112406		11	11	11.3	25.4178	25.4456	25.4951	25.7238	25.5098	25.8665	25.4677	25.5269	25.2266	25.2546	24.5912	25.253
Q61458	Cyclin-H	Ccnh	-0.0366462	0.695384	0.780719		9	9	33.7	28.0852	28.1608	27.7619	27.7739	27.7584	27.783	27.7844	27.9454	27.6757	27.7655	27.9612	27.9711
O88874	Cyclin-K	Ccnk	0.316305	0.0669607	0.144466		7	7	16.6	25.8288	25.8802	25.9141	25.9841	25.233	25.233	26.1565	26.0364	25.9414	26.0829	25.7438	26.0101
Q9JJA7	Cyclin-L2	Ccnl2	-1.08205	0.0289525	0.0175989		2	2	6	22.5667	20.7785	21.4773	21.7743	22.9514	22.645	21.2803	21.5571	20.1797	20.1299	21.2751	21.2786
Q9QWV9	Cyclin-T1	Ccnt1	0.375905	0.0889805	0.123648		5	5	11.5	23.7947	24.38	24.4954	24.438	23.9517	23.8906	24.7236	24.5647	25.1467	24.4642	24.143	24.1636
Q8BGU5	Cyclin-Y	Ccny	-0.355309	0.0528361	0.117619		6	6	24	26.4418	26.1979	26.4142	25.8246	26.2789	26.3167	25.4957	25.7863	26.3619	25.6148	26.1475	25.9362
Q8VCN5	Cystathionine gamma-lyase	Cth	0.284751	0.0174294	0.137947		13	13	56.5	29.1217	29.1882	29.6331	29.6773	29.5814	29.4152	29.727	29.6847	29.6924	29.6372	29.7562	29.8281
Q62426	Cystatin-B	Cstb	0.69231	0.000131193	0.0128603		5	5	66.3	31.1785	31.3001	31.4647	31.2222	30.8968	30.978	31.6435	31.7348	31.9234	31.8215	31.8754	32.1957
P21460	Cystatin-C	Cst3	-0.289958	0.19509	0.20775		8	8	54.3	31.0402	31.1771	31.4611	31.3666	30.9579	31.0748	30.2289	30.3545	31.2665	31.0351	31.2024	31.2506
P97315	Cysteine and glycine-rich protein 1	Csrp1	-0.402722	0.0487715	0.0964504		9	9	56	33.275	33.1626	33.4097	33.4098	33.5071	33.4353	32.477	32.4892	33.0117	32.9585	33.3919	33.455
P97314	Cysteine and glycine-rich protein 2	Csrp2	0.00520229	0.969454	0.972648		7	7	45.6	30.2099	30.307	30.4832	30.5431	30.4017	30.13	30.1176	29.9386	30.4298	30.3423	30.6028	30.6751
Q9D1P4	Cysteine and histidine-rich domain-containing protein 1	Chordc1	-0.792557	0.000790892	0.0120619		12	12	48.3	30.4863	30.6055	30.3563	30.3317	29.9356	30.0784	29.2008	29.1321	29.4917	29.4461	29.8524	29.9154
Q9QXA1	Cysteine and histidine-rich protein 1	Cyhr1	0.216653	0.0227662	0.207851		3	3	12.5	23.9886	23.8776	23.8609	24.0121	23.7191	23.9072	24.1005	24.1306	23.9009	23.9572	24.3544	24.2218
Q9Z1J3	Cysteine desulfurase, mitochondrial	Nfs1	-0.181217	0.035977	0.260868		10	10	30.9	26.8447	26.8263	27.017	27.112	26.8768	26.8341	26.7505	27.0098	26.7133	26.6585	26.6534	26.6381
Q8BGE6	Cysteine protease ATG4B	Atg4b	-0.0636546	0.654633	0.673773		9	9	30.8	26.6088	26.7265	26.8729	26.756	26.8138	27.0787	26.9509	26.1605	26.7712	26.7891	26.8321	26.971
Q9DBE0	Cysteine sulfinic acid decarboxylase	Csad	-0.429734	0.0215188	0.072691		15	15	36.7	29.6946	29.7139	30.4767	30.2401	30.5312	30.3878	29.8001	29.8126	29.7885	29.7968	29.6506	29.6175
P63254	Cysteine-rich protein 1	Crip1	1.85148	0.0686304	0.0161719		2	2	54.5	25.835	25.3477	25.6463	25.7521	21.8241	21.1113	25.361	25.9965	26.2731	25.8916	26.4801	26.6231
Q9DCT8	Cysteine-rich protein 2	Crip2	0.510277	0.00943273	0.0462204		7	7	60.6	29.6159	29.6679	29.9431	30.0193	29.0825	29.2231	29.9999	30.1703	30.1959	30.2179	30.0326	29.9967
Q91XD7	Cysteine-rich with EGF-like domain protein 1	Creld1	0.346014	0.0663463	0.127865		2	2	4.3	22.972	23.0357	22.7973	22.8837	22.3006	22.8579	22.8633	23.2777	23.6479	23.245	22.7688	23.1205
Q9CYA0	Cysteine-rich with EGF-like domain protein 2	Creld2	0.0162398	0.872187	0.907548		6	6	22.9	26.889	26.9742	26.838	26.9627	26.7049	26.9255	26.732	27.1795	26.6258	26.7684	27.03	27.0561
Q9ER72	Cysteine--tRNA ligase, cytoplasmic	Cars	0.0648375	0.704472	0.686607		23	23	35.7	28.3607	28.3984	28.3545	28.2824	27.4643	27.6986	28.1614	28.1596	28.1283	28.1048	28.2191	28.1746
P56389	Cytidine deaminase	Cda	0.787632	4.5938e-05	0.0086759	+	4	4	45.2	27.5312	27.2788	27.7542	27.4328	27.2327	27.1462	28.1006	28.2284	28.2022	28.3109	27.8874	28.3721
P56395	Cytochrome b5	Cyb5a	0.332474	0.0325046	0.118759		4	4	41	32.6935	32.6979	33.2566	33.3425	33.3358	33.2912	33.4853	33.5149	33.4462	33.3662	33.2991	33.5007
Q3TDX8	Cytochrome b5 reductase 4	Cyb5r4	0.337314	0.00654038	0.0948102		6	6	13.3	24.5404	24.2855	24.5372	24.292	24.0859	24.3406	24.6426	24.9069	24.7633	24.7565	24.6301	24.406
Q9CQX2	Cytochrome b5 type B	Cyb5b	0.207844	0.164522	0.266701		6	6	58.9	32.1443	32.304	32.5107	32.4679	32.2756	32.2472	32.306	32.2728	32.4767	32.2983	32.9253	32.9178
Q9CZ13	Cytochrome b-c1 complex subunit 1, mitochondrial	Uqcrc1	-0.196711	0.00330367	0.213366		14	14	46.5	31.9539	31.9476	32.1975	32.1413	32.0582	31.952	31.7886	31.9633	31.8019	31.8537	31.8469	31.8158
Q9DB77	Cytochrome b-c1 complex subunit 2, mitochondrial	Uqcrc2	-0.181903	0.126903	0.288967		17	17	50.6	32.1133	32.0792	32.3817	32.3513	31.8374	31.8696	31.8191	32.0596	32.049	32.0196	31.855	31.7389
P99028	Cytochrome b-c1 complex subunit 6, mitochondrial	Uqcrh	0.735292	0.00134868	0.0150092		3	3	47.2	29.6243	29.7301	30.0724	29.8739	29.1649	29.1716	30.2097	30.1679	30.4805	30.6163	30.331	30.2437
Q9D855	Cytochrome b-c1 complex subunit 7	Uqcrb	0.457999	0.0248105	0.0676835		7	7	50.5	30.2229	30.2296	30.6879	30.6077	29.751	29.7257	30.7353	30.7376	30.731	30.4537	30.5778	30.7374
Q9CQ69	Cytochrome b-c1 complex subunit 8	Uqcrq	1.06291	0.0123622	0.0136963		2	2	43.9	27.9443	27.813	27.9067	28.14	26.3646	26.4498	28.2904	28.2021	28.4283	28.3653	28.7835	28.9261
Q8R1I1	Cytochrome b-c1 complex subunit 9	Uqcr10	1.28849	4.23087e-08	0.00219355	+	2	2	37.5	28.1559	28.4294	28.1984	28.0741	28.165	27.9103	29.4922	29.482	29.3569	29.2445	29.4564	29.632
Q9CR68	Cytochrome b-c1 complex subunit Rieske, mitochondrial	Uqcrfs1	0.454244	0.000719326	0.0412786		12	12	55.1	30.9168	31.1746	31.181	31.1857	30.686	30.9163	31.3811	31.5021	31.555	31.6133	31.3456	31.3887
Q9D2R6	Cytochrome c oxidase assembly factor 3 homolog, mitochondrial	Coa3	1.42782	0.0475024	0.0161595		3	3	28.7	25.912	23.1471	26.2554	25.8043	23.3044	26.3631	27.0717	27.0514	26.404	26.4973	26.2857	26.0431
Q8BGD8	Cytochrome c oxidase assembly factor 6 homolog	Coa6	1.55858	0.0460381	0.0148113		2	2	35.4	24.824	25.095	24.6553	24.6131	23.0211	20.7835	25.2327	25.3083	25.3771	25.1238	25.6843	25.6172
Q921H9	Cytochrome c oxidase assembly factor 7	Coa7	1.05176	0.000275032	0.00618644	+	6	6	41.6	26.7451	27.9044	27.5619	27.5654	27.1147	27.3585	28.1611	28.5507	28.3946	28.8463	28.3333	28.2747
Q6P8I6	Cytochrome c oxidase assembly protein COX11, mitochondrial	Cox11	0.611729	0.00771267	0.0309821		4	4	32	24.9708	25.2933	25.0002	24.9217	24.5038	24.1079	25.3763	25.5774	25.1892	25.2871	25.5733	25.4648
Q9D7J4	Cytochrome c oxidase protein 20 homolog	Cox20	0.459992	0.020653	0.0650487		4	4	42.7	26.2883	26.2795	26.0873	26.0401	25.8417	25.3899	26.2995	26.1122	26.3318	26.7137	26.5926	26.6369
P00397	Cytochrome c oxidase subunit 1	Mtco1	-1.0605	0.00100349	0.00735099	+	2	2	8.9	27.3895	27.3677	27.6777	27.6345	27.6463	27.7015	26.7141	26.7077	25.4058	26.6385	26.8803	26.7079
P00405	Cytochrome c oxidase subunit 2	Mtco2	0.160549	0.432355	0.408885		6	6	41.9	31.0022	31.141	31.4515	31.4681	30.6676	30.5869	30.7728	30.8888	31.41	31.4304	31.3658	31.4127
P19783	Cytochrome c oxidase subunit 4 isoform 1, mitochondrial	Cox4i1	0.27166	0.00999978	0.141209		8	8	49.1	30.5505	30.6619	30.9625	30.9364	30.4823	30.7123	31.0672	30.9854	30.8943	30.9546	30.9528	31.0815
Q91W29	Cytochrome c oxidase subunit 4 isoform 2, mitochondrial	Cox4i2	0.159454	0.223182	0.350079		2	2	14	22.5891	22.7042	23.1894	22.9055	22.9363	23.1949	22.979	23.1487	23.0436	22.8147	23.1884	23.3017
P12787	Cytochrome c oxidase subunit 5A, mitochondrial	Cox5a	0.734056	0.0523266	0.040545		10	10	49.3	31.0976	30.8754	31.4255	31.4142	29.9525	29.6056	31.1452	31.1768	31.5809	31.7375	31.748	31.3869
P19536	Cytochrome c oxidase subunit 5B, mitochondrial	Cox5b	0.700749	0.00339386	0.0197926		6	6	39.1	29.8188	29.901	30.403	30.4668	29.5008	29.4507	30.5119	30.5486	30.7326	30.8075	30.6144	30.5306
P43024	Cytochrome c oxidase subunit 6A1, mitochondrial	Cox6a1	1.13548	0.0154448	0.0135177		3	3	42.3	29.5956	29.2632	29.4106	29.3471	27.9282	27.5171	29.7404	29.3532	30.2443	30.1959	30.182	30.1588
P56391	Cytochrome c oxidase subunit 6B1	Cox6b1	1.47133	0.0166185	0.00993795	+	4	4	53.5	30.7903	30.6757	30.7703	30.691	28.4915	28.1678	31.2661	31.2636	31.3469	31.3543	31.5488	31.635
Q9CPQ1	Cytochrome c oxidase subunit 6C	Cox6c	1.08592	1.13118e-05	0.00365625	+	3	3	31.6	26.6256	26.5504	27.0567	27.034	26.4324	26.7424	27.6386	27.848	27.5116	28.0264	28.007	27.9255
P48771	Cytochrome c oxidase subunit 7A2, mitochondrial	Cox7a2	1.06732	2.73679e-05	0.00428205	+	2	2	27.7	28.1466	28.4134	28.3721	28.1022	28.8326	28.7973	29.4654	29.7836	29.64	29.5134	29.2813	29.3846
Q61387	Cytochrome c oxidase subunit 7A-related protein, mitochondrial	Cox7a2l	1.09492	0.0502249	0.0231086		3	3	48.6	26.125	26.724	26.4894	26.2278	24.1167	24.1209	26.5411	27.0075	26.7975	26.5746	26.6396	26.8131
Q62425	Cytochrome c oxidase subunit NDUFA4	Ndufa4	0.587115	0.0908131	0.0693075		2	2	26.8	31.66	31.6888	31.5613	31.5161	30.1213	30.1616	31.9122	31.6355	31.5621	31.7173	31.6706	31.734
P62897	Cytochrome c, somatic	Cycs	0.500102	0.0118186	0.0503043		5	4	48.6	32.1601	32.279	32.3964	32.3424	31.4059	31.8422	32.699	32.6441	32.385	32.4801	32.5738	32.6447
Q9D0M3	Cytochrome c1, heme protein, mitochondrial	Cyc1	0.0737801	0.492475	0.606498		11	11	51.4	32.1681	32.1727	32.3985	32.4347	31.8212	32.1852	32.1219	32.1234	32.3973	32.354	32.2376	32.3889
P53702	Cytochrome c-type heme lyase	Hccs	0.156321	0.0820581	0.318827		10	10	41.5	28.307	28.2788	28.3935	28.2584	28.0933	28.0887	28.2212	28.2341	28.3219	28.4602	28.5303	28.59
Q8BKE6	Cytochrome P450 20A1	Cyp20a1	0.096933	0.501213	0.545547		11	11	35.5	25.9778	25.9759	25.729	25.8159	26.3978	26.4319	26.2352	26.291	26.1904	26.2948	25.8673	26.0314
Q8CIM7	Cytochrome P450 2D26	Cyp2d26	0.623303	0.135049	0.0782363		3	3	8.2	22.0695	22.9975	23.6785	24.0454	23.3689	24.6655	24.5772	24.079	23.8445	24.094	23.772	24.1985
O54749	Cytochrome P450 2J5	Cyp2j5	-0.922074	0.000891217	0.00933676	+	11	10	28.3	27.3401	27.1939	28.0174	27.9152	27.5402	27.8279	26.8185	27.1463	26.771	26.5343	26.9095	26.1228
O54750	Cytochrome P450 2J6	Cyp2j6	0.224829	0.19786	0.259298		4	3	8.6	23.1359	22.7324	23.1649	22.573	23.388	22.5267	23.0322	23.4615	23.0083	23.2577	23.0358	23.0742
Q9DBX6	Cytochrome P450 2S1	Cyp2s1	0.460151	0.0388653	0.0740932		8	8	22.6	26.3289	26.3207	26.6943	26.9284	27.3758	27.2792	27.4352	27.4473	27.1951	27.2361	27.2541	27.1205
Q64462	Cytochrome P450 4B1	Cyp4b1	-1.26616	0.0167638	0.0118664		2	2	3.7	23.3656	23.4464	22.5196	22.5175	25.0823	24.5154	21.9503	22.1504	22.2325	22.2874	22.4466	22.7827
Q9CX80	Cytoglobin	Cygb	-0.826524	0.00149979	0.0123932		7	7	35.3	28.9313	29.084	28.2101	28.3805	29.3508	29.1758	28.045	28.2151	28.0103	27.9898	27.9532	27.96
P63034	Cytohesin-2	Cyth2	-0.0877755	0.381412	0.544214		5	2	18.5	23.8148	23.965	23.9933	23.7635	23.7255	23.9201	24.1087	23.6825	23.7791	23.7644	23.8444	23.4765
O08967	Cytohesin-3	Cyth3	-0.142046	0.180543	0.37135		5	2	14.3	25.3571	25.1229	25.1566	25.0146	25.5532	24.9109	24.9968	25.1058	25.1045	25.0304	25.0685	24.957
Q9Z2L7	Cytokine receptor-like factor 3	Crlf3	0.110284	0.231335	0.453908		6	6	25.8	26.7266	26.9431	26.8034	26.7288	26.6983	26.4545	26.6287	26.8136	26.9722	27.0135	26.797	26.7915
P28271	Cytoplasmic aconitate hydratase	Aco1	0.484943	2.87514e-05	0.0264853		31	30	50.8	30.7591	30.8109	30.9544	30.9308	30.6969	30.6892	31.2684	31.2468	31.3569	31.4919	31.238	31.1489
Q9JHU4	Cytoplasmic dynein 1 heavy chain 1	Dync1h1	-0.323693	0.00994983	0.106131		178	178	49.9	32.3525	32.3949	32.2371	32.2427	32.5867	32.6139	32.1447	32.2076	31.8435	31.8372	32.2179	32.2347
O88487	Cytoplasmic dynein 1 intermediate chain 2	Dync1i2	0.322023	0.00576866	0.101494		17	17	52.6	29.0541	28.9527	29.2033	29.0491	28.7071	28.7567	29.2762	29.1206	29.4444	29.3554	29.301	29.1575
Q8R1Q8	Cytoplasmic dynein 1 light intermediate chain 1	Dync1li1	0.221846	0.00162132	0.174948		23	21	63.1	29.7108	29.5965	29.7659	29.6663	29.5405	29.5112	29.8025	29.9893	29.8781	29.8783	29.7946	29.7795
Q6PDL0	Cytoplasmic dynein 1 light intermediate chain 2	Dync1li2	0.0856492	0.168319	0.518742		15	13	43.5	28.0712	28.1926	27.9486	28.0338	28.0499	27.9798	28.0144	28.2412	28.0261	28.2656	28.1867	28.0558
Q45VK7	Cytoplasmic dynein 2 heavy chain 1	Dync2h1	-0.419896	0.00239522	0.0559233		17	17	4.7	26.2397	26.248	26.0183	26.1655	26.3301	26.5512	25.936	26.0855	25.6234	25.9451	25.8005	25.6429
Q8K0T2	Cytoplasmic dynein 2 light intermediate chain 1	Dync2li1	-0.879047	0.134943	0.0547698		6	6	18.8	27.1028	26.9671	26.5707	27.088	24.6258	26.5018	25.2387	23.9546	25.9389	25.762	25.9991	26.6886
Q7TMB8	Cytoplasmic FMR1-interacting protein 1	Cyfip1	-0.28054	0.0421135	0.157874		31	18	28.3	28.6167	28.6708	28.2744	28.3259	28.7734	28.83	28.2104	28.2718	28.5335	28.5226	28.1208	28.1488
Q5SQX6	Cytoplasmic FMR1-interacting protein 2	Cyfip2	-0.432933	0.0755814	0.09786		16	3	15.1	24.4399	24.6638	24.1469	24.2404	24.8792	24.8448	24.3545	24.4764	23.3303	24.4544	23.9327	24.0691
Q8K4R4	Cytoplasmic phosphatidylinositol transfer protein 1	Pitpnc1	-1.76098	0.0387807	0.0122466		3	3	8.4	22.0633	24.1768	24.1554	24.0895	25.1748	24.8845	22.177	24.1772	22.5565	20.2916	23.5886	21.1875
Q99M51	Cytoplasmic protein NCK1	Nck1	-0.00355721	0.951976	0.97674		9	8	29.2	26.9132	26.877	26.8097	26.8099	26.8948	26.9008	26.8843	27.1055	26.7183	26.8173	26.7829	26.8758
O55033	Cytoplasmic protein NCK2	Nck2	-0.00810496	0.892049	0.948192		9	8	31.6	26.9628	26.9066	26.8722	26.8589	26.9178	26.8879	26.9963	27.1175	26.872	26.7567	26.8019	26.813
Q99J10	Cytoplasmic tRNA 2-thiolation protein 1	Ctu1	0.299986	0.13855	0.181943		4	4	13.3	24.1858	24.1981	23.9973	23.8458	23.1963	23.4107	23.9863	24.4625	24.0153	24.1084	23.9393	24.1221
Q3U308	Cytoplasmic tRNA 2-thiolation protein 2	Ctu2	-0.263471	0.150281	0.212501		5	5	14.6	24.7125	24.739	24.9555	24.7543	25.1519	25.3032	24.8825	24.8192	24.1606	24.3743	24.7677	25.0313
Q3V1H1	Cytoskeleton-associated protein 2	Ckap2	-0.448603	0.254296	0.157264		2	2	4.8	23.32	23.0916	23.487	23.36	22.5883	21.8693	22.9459	22.9784	22.6743	21.1855	22.6285	22.612
Q8BMK4	Cytoskeleton-associated protein 4	Ckap4	-0.0151332	0.776195	0.902268		21	21	41	31.2743	31.3008	31.3793	31.3439	31.1392	31.2143	31.1026	31.3823	31.2359	31.2605	31.2872	31.2926
A2AGT5	Cytoskeleton-associated protein 5	Ckap5	-0.390598	0.000261757	0.0535607		31	31	20.1	27.909	27.9908	27.7331	27.8426	28.0204	28.085	27.4905	27.539	27.4876	27.3744	27.6553	27.6905
Q9CPY7	Cytosol aminopeptidase	Lap3	-0.151497	0.00252004	0.285755		22	22	57.8	30.9097	31.0464	31.1194	31.1159	31.0401	31.0603	30.8388	30.9322	30.9571	30.9434	30.846	30.8655
Q8R0Y6	Cytosolic 10-formyltetrahydrofolate dehydrogenase	Aldh1l1	0.311323	0.0164919	0.119828		40	40	58.6	29.0757	29.1219	29.6459	29.6382	29.3328	29.385	29.7322	29.8632	29.6518	29.5875	29.6116	29.6213
Q9D020	Cytosolic 5-nucleotidase 3A	Nt5c3a	0.336013	0.00131109	0.0824066		11	11	41.1	28.4039	28.4744	28.1893	28.245	28.2325	28.2443	28.7145	28.7457	28.3543	28.7338	28.5919	28.6654
Q91V12	Cytosolic acyl coenzyme A thioester hydrolase	Acot7	-0.211092	0.280562	0.297484		8	8	29.7	28.5839	28.5504	28.6362	28.746	29.4378	29.5025	28.6525	28.7924	28.8226	28.7155	28.5155	28.6919
Q7TMW6	Cytosolic Fe-S cluster assembly factor NARFL	Narfl	0.636721	0.000176195	0.0154032		5	5	18.1	24.0179	24.0524	23.9667	24.1323	23.7744	23.7224	24.3936	24.9733	24.545	24.4204	24.4875	24.6668
Q9R060	Cytosolic Fe-S cluster assembly factor NUBP1	Nubp1	-0.527475	0.0387624	0.0607327		3	3	16.6	25.8408	25.6965	25.7369	25.4233	25.3053	25.2364	24.4995	24.5829	24.8592	24.9414	25.5436	25.6477
Q9R061	Cytosolic Fe-S cluster assembly factor NUBP2	Nubp2	0.431824	0.00261456	0.0530381		6	6	28.4	26.8532	26.8553	27.0084	26.9495	26.7438	26.894	27.23	27.6865	27.4442	27.4285	27.0658	27.0402
Q9D1A2	Cytosolic non-specific dipeptidase	Cndp2	0.27531	0.00140135	0.121558		25	25	70.7	31.4141	31.4486	31.7215	31.7391	31.7229	31.5829	31.8238	31.9523	31.9185	31.8704	31.8841	31.8319
P47713	Cytosolic phospholipase A2	Pla2g4a	-0.178979	0.000361261	0.226541		23	23	42	28.7593	28.8063	28.8036	28.7041	28.7704	28.8959	28.6145	28.5872	28.5987	28.7153	28.5775	28.5726
Q3V1L4	Cytosolic purine 5-nucleotidase	Nt5c2	0.113585	0.110784	0.424117		16	16	45.4	28.2567	28.3807	28.2103	28.0942	28.2687	28.0717	28.2019	28.509	28.335	28.304	28.2395	28.3743
Q2KN98	Cytospin-A	Specc1l	-0.429715	0.000115807	0.0405052		15	15	18.5	26.3987	26.2957	26.4552	26.451	26.3655	26.5845	25.9547	25.8316	26.2538	26.0056	25.9214	26.0051
Q5SXY1	Cytospin-B	Specc1	0.117688	0.392639	0.470473		2	2	2.4	22.3101	22.3456	22.2958	22.3004	21.7608	21.7058	22.2483	22.2385	22.4538	22.1056	22.2062	22.1723
Q61753	D-3-phosphoglycerate dehydrogenase	Phgdh	0.445288	4.70859e-06	0.0302403		21	21	45.8	32.7101	32.6758	32.6556	32.6693	32.5911	32.4867	33.0071	33.2366	33.1146	33.0897	32.9855	33.027
Q9QYB2	Dachshund homolog 1	Dach1	0.306173	0.00316686	0.105381		11	11	11.6	27.6921	27.6024	27.6854	27.6232	27.3119	27.2918	27.9558	27.8718	27.8032	27.7842	27.805	27.8238
Q6PJN8	DALR anticodon-binding domain-containing protein 3	Dalrd3	0.244902	0.0297264	0.181693		4	4	10.4	23.1476	23.1034	23.0817	22.8756	22.7439	23.0098	23.1178	23.5427	23.0398	23.2049	23.1874	23.3388
P18894	D-amino-acid oxidase	Dao	0.46696	0.0179153	0.0617984		10	10	37.4	27.1192	27.1332	27.4277	27.5633	27.5091	27.4176	27.8167	28.0284	27.3871	27.4352	28.0145	28.29
Q9JII5	DAZ-associated protein 1	Dazap1	-0.159505	0.428246	0.408903		10	10	33.7	28.9375	28.9629	29.087	29.2178	29.4442	29.2619	29.1309	28.1347	29.0677	29.1284	29.3555	29.1371
Q80XN0	D-beta-hydroxybutyrate dehydrogenase, mitochondrial	Bdh1	-0.158319	0.149195	0.333214		12	12	40.2	30.0328	30.101	30.5389	30.5016	30.4537	30.4229	29.9909	30.1393	30.2954	30.3201	30.1594	30.1958
O88291	DBIRD complex subunit ZNF326	Znf326	0.114274	0.0285681	0.399628		14	14	34.7	28.1474	28.1234	28.2026	28.2061	28.0105	28.0795	28.2934	28.2726	28.1094	28.188	28.2653	28.3264
Q8K3H0	DCC-interacting protein 13-alpha	Appl1	0.258301	0.0562035	0.182311		14	14	29.7	27.2772	27.3302	27.4204	27.3569	26.7509	26.9322	27.4706	27.6094	27.3429	27.5056	27.3191	27.37
Q8K3G9	DCC-interacting protein 13-beta	Appl2	0.802193	0.0128444	0.0212664		7	7	15.1	23.5563	23.8129	24.0481	24.298	22.563	23.303	24.6258	24.4625	24.0864	24.2049	24.4937	24.521
Q9QZ73	DCN1-like protein 1	Dcun1d1	0.266073	0.0234105	0.158563		7	7	29.7	28.1752	28.3863	28.1262	28.232	28.2576	28.3462	28.3463	28.6233	28.7751	28.7539	28.3031	28.3182
Q8BZJ7	DCN1-like protein 2	Dcun1d2	0.31782	0.0188143	0.117978		2	2	12	24.0328	23.9982	24.1712	24.4198	24.0356	24.1648	24.7231	24.5235	24.4127	24.6334	24.0732	24.3633
Q8K0V2	DCN1-like protein 3	Dcun1d3	-0.0511462	0.872548	0.804884		2	2	8.9	23.0708	23.0841	22.4647	22.6701	23.3332	22.6391	21.747	22.2627	23.3588	22.8681	23.3979	23.3207
Q8CCA0	DCN1-like protein 4	Dcun1d4	0.376603	0.606201	0.353511		3	2	11.3	24.0132	23.8809	25.8114	21.2899	21.608	22.479	23.2968	23.2341	23.5737	23.9691	23.527	23.7413
Q9CXV9	DCN1-like protein 5	Dcun1d5	0.225927	0.00258312	0.173547		7	6	34.2	27.6043	27.5778	27.6988	27.5589	27.6255	27.6551	27.8014	27.8195	27.9714	28.0311	27.6957	27.7567
Q9QY93	dCTP pyrophosphatase 1	Dctpp1	-0.17073	0.535346	0.435059		7	7	50	28.4554	28.5505	28.2272	28.4409	29.7182	29.4822	28.6805	28.6748	28.8696	28.4987	28.3521	28.7741
A2AKB9	DDB1- and CUL4-associated factor 10	Dcaf10	0.57457	0.241527	0.123043		2	2	4.2	21.8957	22.4478	20.28	21.4421	22.3029	20.9672	21.2303	21.6092	22.9032	22.5676	22.9577	21.515
Q91VU6	DDB1- and CUL4-associated factor 11	Dcaf11	0.0662978	0.549499	0.640919		5	5	12.8	25.7127	25.7071	25.7384	25.5967	25.2166	25.2701	25.6303	25.8284	25.541	25.5407	25.5275	25.5715
Q6PAC3	DDB1- and CUL4-associated factor 13	Dcaf13	1.50716	0.00274514	0.00546535	+	4	4	11.9	23.0012	21.5825	22.7734	22.2261	22.6625	23.8284	25.0998	24.1174	23.4672	23.8202	24.2215	24.3909
Q80T85	DDB1- and CUL4-associated factor 5	Dcaf5	-0.428808	0.000419899	0.0453127		3	3	3.3	23.5643	23.5361	23.5507	23.6152	23.5577	23.5783	22.942	23.5011	22.9967	23.1539	23.1936	23.0421
P61963	DDB1- and CUL4-associated factor 7	Dcaf7	0.398241	0.0283587	0.0871856		9	9	34.8	26.7724	26.7229	26.3323	26.7743	27.4505	27.093	27.257	27.3262	27.2125	27.229	27.2159	27.2941
Q8N7N5	DDB1- and CUL4-associated factor 8	Dcaf8	0.056324	0.660976	0.699803		9	9	24.7	26.9945	26.9749	27.0539	27.3865	26.6982	26.5802	27.0601	27.0092	26.8419	26.9264	27.0228	27.1656
O35215	D-dopachrome decarboxylase	Ddt	1.10018	0.0113832	0.0125651		7	7	71.2	30.8637	30.9406	31.2462	31.1231	29.3628	29.4071	31.6633	31.5963	31.4777	31.4975	31.6246	31.6851
Q80WW9	DDRGK domain-containing protein 1	Ddrgk1	-0.0511303	0.686253	0.721821		4	4	26	26.1495	25.7983	26.0862	26.201	26.1346	26.0354	26.0946	25.579	25.9829	25.8961	26.2182	26.3274
O35613	Death domain-associated protein 6	Daxx	0.233134	0.327957	0.290272		3	3	5.5	23.2991	23.3888	23.128	22.9852	23.2322	22.7598	22.3708	23.8217	23.5109	23.5563	23.4985	23.4338
Q8CJ26	Death domain-containing membrane protein NRADD	Nradd	0.0416648	0.798793	0.787977		4	4	23.2	26.1196	26.1997	26.2705	26.217	25.4957	25.5157	25.8546	26.1771	25.9703	26.1949	25.9754	25.8957
O88843	Death domain-containing protein CRADD	Cradd	0.305473	0.23034	0.209461		6	6	60.3	25.4095	25.677	25.1426	25.1259	24.5432	24.5413	25.579	25.1493	25.892	25.5502	24.869	25.2329
Q9Z1L3	Death effector domain-containing protein	Dedd	-0.157447	0.742346	0.569942		3	3	11.6	23.8704	24.2431	21.7039	22.8833	22.8571	22.6641	22.8782	22.3798	23.2162	22.3361	24.0934	22.3736
O54784	Death-associated protein kinase 3	Dapk3	-0.101419	0.317842	0.494174		3	2	8.5	24.4727	24.6622	24.3418	24.7812	24.3377	24.6641	24.4432	24.5406	24.4814	24.4181	24.5929	24.1749
Q8C9B9	Death-inducer obliterator 1	Dido1	-0.607054	0.00313196	0.0258812		23	23	16.2	26.8351	26.6828	26.874	26.8904	26.8812	26.7038	26.443	26.3676	25.8093	25.6501	26.4829	26.4722
Q33DR3	Decaprenyl-diphosphate synthase subunit 2	Pdss2	1.14973	0.00202256	0.00757895	+	3	3	10.5	20.8922	20.8516	21.2348	21.6575	21.019	21.4789	21.9052	23.3902	22.5178	21.842	22.4746	21.9027
P28654	Decorin	Dcn	-0.345004	0.0231739	0.1064		4	4	13	26.9859	27.0088	26.4838	26.5882	26.7988	26.7848	26.0857	26.1807	26.6435	26.6074	26.5247	26.5383
Q8BUR4	Dedicator of cytokinesis protein 1	Dock1	-0.166691	0.151663	0.319638		23	23	17.5	26.9431	27.0479	26.7116	26.8272	27.2492	27.3098	26.8348	26.9437	26.7667	26.6577	26.9594	26.9264
Q8VDR9	Dedicator of cytokinesis protein 6	Dock6	-0.261168	0.082615	0.190871		13	11	8.2	24.1208	24.4092	24.5564	24.3786	24.6973	24.6932	24.1033	24.1217	23.8792	24.2718	24.2923	24.6202
Q8R1A4	Dedicator of cytokinesis protein 7	Dock7	-0.298038	0.00258331	0.10924		23	20	15.5	27.0871	27.1581	27.0083	26.9858	27.2806	27.3879	26.8827	26.8905	26.6948	26.7907	26.9272	26.9335
Q8BIK4	Dedicator of cytokinesis protein 9	Dock9	-0.0691977	0.478275	0.61863		4	2	2	23.3821	23.302	23.2604	23.2244	23.7223	23.5836	23.2843	23.3586	23.174	23.2988	23.4579	23.4859
Q99L04	Dehydrogenase/reductase SDR family member 1	Dhrs1	0.340721	0.000101036	0.0688173		15	15	60.4	29.7812	29.8554	29.9269	29.8814	29.6568	29.7249	30.1258	30.2719	30.1609	30.1974	30.0153	30.0996
Q3U0B3	Dehydrogenase/reductase SDR family member 11	Dhrs11	0.132866	0.337492	0.427524		3	3	17.7	23.9847	24.0721	24.4822	24.3643	24.7315	24.0757	24.4484	24.6701	24.4144	24.3554	24.3651	24.2542
Q99LB2	Dehydrogenase/reductase SDR family member 4	Dhrs4	0.577054	1.20306e-05	0.0154202		11	11	64.5	30.442	30.4648	30.4434	30.5588	30.1539	30.2658	30.8694	31.0043	31.099	31.0135	30.8423	30.9627
Q99J47	Dehydrogenase/reductase SDR family member 7B	Dhrs7b	0.064683	0.533825	0.642876		9	9	40.2	27.0671	27.0513	27.0468	27.0939	27.0794	26.987	26.8025	26.8516	27.219	27.285	27.1439	27.4114
Q3USZ8	Deleted in autism protein 1 homolog		-0.0859785	0.469246	0.566626		5	5	17.4	24.6243	24.7498	24.2024	24.486	24.4626	24.5501	24.177	24.3886	24.2869	24.43	24.7955	24.4814
Q8VCH6	Delta(24)-sterol reductase	Dhcr24	0.452166	0.014434	0.0626057		2	2	4.5	21.6077	21.7762	21.8167	21.7808	22.3523	21.6683	22.4197	22.4645	22.4828	22.3639	22.1944	21.7898
O35459	Delta(3,5)-Delta(2,4)-dienoyl-CoA isomerase, mitochondrial	Ech1	0.350089	0.0227785	0.10313		13	13	57.8	30.063	29.9651	30.634	30.5738	30.0469	29.987	30.5009	30.5025	30.6953	30.6511	30.5268	30.4937
Q8CHT0	Delta-1-pyrroline-5-carboxylate dehydrogenase, mitochondrial	Aldh4a1	-0.439123	0.00327862	0.0527015		16	16	53	30.2701	30.263	30.7712	30.8321	30.6831	30.701	30.0153	30.1128	30.2174	30.1463	30.3432	30.0508
Q9Z110	Delta-1-pyrroline-5-carboxylate synthase	Aldh18a1	-0.101746	0.588671	0.561078		27	27	47.5	29.3967	29.4664	29.2543	29.313	28.4583	28.5586	28.987	28.9538	28.9887	28.9832	28.936	28.9882
P10518	Delta-aminolevulinic acid dehydratase	Alad	-0.163298	0.240656	0.348798		16	16	67.3	30.9838	31.1418	30.92	30.8917	30.9043	31.0049	30.802	30.721	30.5261	30.47	31.1472	31.2005
Q9WV69	Dematin	Dmtn	0.865963	0.0296252	0.0247122		3	3	9.4	22.4548	24.1792	24.6096	24.4878	23.4757	23.7045	24.8966	25.049	24.6528	24.6424	24.4189	24.4478
Q8K382	DENN domain-containing protein 1A	Dennd1a	0.458026	0.00560245	0.0522112		2	2	1.7	20.8832	21.2576	21.1426	21.2318	20.6574	21.2957	21.6982	21.4597	21.4921	21.8349	21.3099	21.4217
Q8C4S8	DENN domain-containing protein 2A	Dennd2a	-0.327964	0.00528671	0.0977375		2	2	3.4	22.953	22.9874	22.6445	22.679	22.8907	22.7286	22.3085	22.6051	22.2822	22.5169	22.4745	22.7279
A6H8H2	DENN domain-containing protein 4C	Dennd4c	-1.40034	0.0347728	0.014456		4	4	2.9	22.5089	21.5807	22.4412	22.2115	24.3947	23.5173	21.4209	21.8541	21.8437	19.4484	22.1341	21.5511
Q9CQJ6	Density-regulated protein	Denr	0.216561	0.0176043	0.204586		9	9	52	27.8466	27.8651	27.8469	27.5959	28.0381	27.9289	28.255	27.9998	28.1119	28.0925	28.055	27.9066
P43346	Deoxycytidine kinase	Dck	-0.0135724	0.88683	0.919911		7	7	29.6	26.7852	26.8032	26.8964	26.9666	26.9865	26.9899	26.8431	27.1996	26.7756	27.0645	26.6195	26.8442
Q8K2D6	Deoxycytidylate deaminase	Dctd	0.127884	0.285479	0.425793		5	5	34.3	28.293	28.223	28.2281	28.2034	28.8343	28.5118	28.4159	28.4299	28.3905	28.5167	28.6089	28.699
Q9QX60	Deoxyguanosine kinase, mitochondrial	Dguok	0.321779	0.110618	0.158764		5	5	34.3	28.0962	28.2718	28.4304	28.3669	27.4309	27.9308	28.1234	28.1199	28.738	28.6384	28.4538	28.3843
Q99LN9	Deoxyhypusine hydroxylase	Dohh	-0.453562	0.00832746	0.056732		7	7	31.5	26.2238	26.2973	26.3589	26.5262	26.197	25.8429	25.5193	25.4792	25.8304	25.8327	26.1443	25.919
Q3TXU5	Deoxyhypusine synthase	Dhps	0.499045	0.0196177	0.0557646		3	3	11.4	23.8064	23.7537	23.759	23.6135	22.8523	23.23	24.0586	24.3671	24.0454	23.9269	23.9016	23.7095
Q60710	Deoxynucleoside triphosphate triphosphohydrolase SAMHD1	Samhd1	0.156698	0.306118	0.376834		23	23	49	28.5521	28.6186	28.5892	28.736	29.3501	29.1729	28.9576	28.9731	28.8664	28.9208	29.0962	29.145
Q99LB0	Deoxynucleotidyltransferase terminal-interacting protein 1	Dnttip1	-0.462655	0.0896641	0.0947055		5	5	23.2	26.0014	25.4518	25.4723	24.4139	25.1524	25.7128	24.6771	24.8697	24.5597	24.9693	25.1688	25.1841
Q8R2M2	Deoxynucleotidyltransferase terminal-interacting protein 2	Dnttip2	-0.00841808	0.91739	0.948987		13	13	24.7	27.1454	27.2517	26.917	26.9468	26.9996	26.896	26.9725	27.0433	26.851	26.9108	27.1316	27.1967
P56542	Deoxyribonuclease-2-alpha	Dnase2	0.760482	0.181995	0.0776702		2	2	7.9	21.6051	22.8418	23.6361	23.4038	21.9032	20.9255	23.1298	23.1708	21.7598	23.4468	23.852	23.5192
Q91YP3	Deoxyribose-phosphate aldolase	Dera	0.318769	0.000509696	0.0864274		14	14	57.5	29.3729	29.3698	29.418	29.4367	29.154	29.2557	29.526	29.5988	29.8274	29.7296	29.5763	29.6616
Q570Y9	DEP domain-containing mTOR-interacting protein	Deptor	0.578949	0.318648	0.152296		3	3	8.6	22.8807	23.111	23.1779	23.2327	22.253	19.7702	23.1344	23.0852	22.7906	22.873	22.8171	23.1989
Q8BHC4	Dephospho-CoA kinase domain-containing protein	Dcakd	-0.909579	0.00192838	0.0107176		10	10	44.6	31.3399	31.4657	30.5871	30.4811	31.0001	30.7279	29.7652	29.4699	30.3138	30.3867	30.0434	30.1653
Q9QZZ6	Dermatopontin	Dpt	-0.812654	0.025465	0.0256168		5	5	28.4	28.2067	28.1085	28.4028	28.4768	29.3738	29.4469	27.2365	27.3935	27.9766	27.8095	28.2717	28.4517
P31001	Desmin	Des	0.0483815	0.568484	0.711458		18	15	45.8	29.5319	29.5755	29.6107	29.5657	29.277	29.2371	29.3304	29.5784	29.6342	29.6051	29.437	29.503
P55849	Desmocollin-1	Dsc1	0.964126	0.0264415	0.0202602		6	6	7.1	29.1604	28.8701	28.5518	28.5577	27.3908	27.4293	28.6703	28.5807	29.6948	29.6489	29.5327	29.6174
P55850	Desmocollin-3	Dsc3	0.372181	0.361881	0.224377		5	5	6.7	28.8119	28.7831	29.0002	29.0865	27.3695	27.2644	28.059	28.2904	29.0741	29.0197	29.1005	29.0048
Q61495	Desmoglein-1-alpha	Dsg1a	-0.0165596	0.986081	0.968993		3	3	3.2	21.6383	23.3051	24.2885	24.3028	25.7031	24.1286	25.9787	20.5563	23.4057	24.4226	24.4322	24.4716
O55111	Desmoglein-2	Dsg2	-0.0206219	0.874381	0.889995		4	4	5.7	23.9748	23.8191	24.3679	24.3244	23.944	23.8474	24.0728	23.6548	24.2427	24.1049	24.0833	23.9955
E9Q557	Desmoplakin	Dsp	-0.140295	0.462796	0.448111		36	36	16.1	27.9892	27.8978	28.5823	28.7753	28.5426	28.6856	28.0505	28.0525	28.5609	28.6054	28.1159	28.2458
Q9R0P5	Destrin	Dstn	0.200095	0.054075	0.242927		13	13	73.3	34.0298	33.9443	34.1224	34.1054	34.1241	33.9779	34.1909	34.2695	33.9972	34.0617	34.513	34.4721
Q9CQT7	Desumoylating isopeptidase 1	Desi1	-0.476452	0.226459	0.138004		5	5	31	27.3222	25.3869	26.2194	26.9076	27.0111	26.7061	26.3638	26.3929	26.482	25.3266	26.6918	25.4374
Q9D9Z5	DET1- and DDB1-associated protein 1	Dda1	0.579902	0.00281828	0.0283902		3	3	28.4	27.395	27.2677	26.956	27.0641	26.6027	26.559	27.6527	27.3948	27.5295	27.4832	27.7273	27.5365
Q8CDG3	Deubiquitinating protein VCIP135	Vcpip1	0.055542	0.442787	0.664412		14	14	16.7	26.2669	26.3705	26.3638	26.3188	26.1143	26.0691	26.3328	26.4356	26.1952	26.4235	26.1774	26.2722
P32233	Developmentally-regulated GTP-binding protein 1	Drg1	-0.207338	0.0779025	0.242726		15	15	54.2	29.172	29.2029	28.8606	28.9606	29.2738	29.5347	28.8551	29.1386	28.9928	28.9622	28.9141	28.8979
Q9QXB9	Developmentally-regulated GTP-binding protein 2	Drg2	-0.465008	0.132549	0.1091		10	10	36	28.0448	28.0769	27.9861	27.9197	29.3835	29.2741	27.969	28.115	27.9727	28.1233	27.8576	27.8575
Q9JIQ3	Diablo homolog, mitochondrial	Diablo	0.209817	0.155018	0.262172		5	5	31.6	28.1084	28.2027	28.3368	28.3561	28.2975	28.2822	28.2341	28.0389	28.6735	28.4005	28.5567	28.9389
Q80UP3	Diacylglycerol kinase zeta	Dgkz	0.0630732	0.472971	0.638666		6	6	10.8	25.9201	25.8201	25.8288	25.6257	25.5851	25.4348	25.868	25.8289	25.6538	25.6522	25.8424	25.7476
Q6P8J2	Diamine acetyltransferase 2	Sat2	2.27811	0.0205121	0.00722759	+	2	2	18.2	21.6196	23.408	26.1389	26.172	25.1513	22.0333	26.4797	26.2088	26.412	26.5972	26.1382	26.3559
Q9QUN9	Dickkopf-related protein 3	Dkk3	-1.15187	0.000320082	0.00528421	+	3	3	12.3	24.6343	24.8407	25.4135	25.2997	25.2321	25.4049	23.4381	23.4962	24.1483	24.2016	24.1865	24.4434
Q8BTT6	Digestive organ expansion factor homolog	Diexf	-0.00653934	0.955894	0.96402		4	4	5.2	24.0653	23.8743	23.4722	23.4696	23.4956	23.7478	23.7947	23.832	23.5397	23.7699	23.555	23.5942
P00375	Dihydrofolate reductase	Dhfr	-0.447783	0.0038168	0.0518263		9	9	63.6	31.5558	31.6422	31.0844	31.0154	31.5285	31.5483	30.7478	30.904	30.9913	30.9777	31.0526	31.0145
O08749	Dihydrolipoyl dehydrogenase, mitochondrial	Dld	-0.0532935	0.566619	0.691477		14	14	41.5	30.1783	30.1332	30.5503	30.628	30.4266	30.2606	30.1648	30.3807	30.3069	30.2922	30.4072	30.3054
Q8BMF4	Dihydrolipoyllysine-residue acetyltransferase component of pyruvate dehydrogenase complex, mitochondrial	Dlat	-0.281294	0.0474738	0.160003		16	16	36.6	29.9123	29.9933	30.2349	30.2692	30.3328	30.2519	29.504	29.6207	30.0185	30.0673	30.0231	30.073
Q9D2G2	Dihydrolipoyllysine-residue succinyltransferase component of 2-oxoglutarate dehydrogenase complex, mitochondrial	Dlst	-0.115114	0.180765	0.433497		11	11	39.4	29.8564	29.9963	30.2324	30.2556	30.2668	30.1081	30.0233	30.1607	29.8944	29.907	29.958	30.0817
O35435	Dihydroorotate dehydrogenase (quinone), mitochondrial	Dhodh	0.206227	0.0845033	0.245597		9	9	35.9	26.7562	26.709	26.8121	26.7528	26.4667	27.1874	26.8776	27.2208	26.9118	27.017	26.9508	26.9436
Q8BVI4	Dihydropteridine reductase	Qdpr	-0.110509	0.275072	0.461515		10	10	68.9	31.7134	31.6692	31.8593	31.9481	31.9809	32.0413	31.5261	31.5951	32.0064	31.8994	31.7549	31.767
P97427	Dihydropyrimidinase-related protein 1	Crmp1	-0.355531	0.00914353	0.0889304		10	6	29.4	25.8921	26.1294	25.7461	25.6535	25.6408	25.4779	25.2573	25.2855	25.6596	25.4581	25.3875	25.3587
O08553	Dihydropyrimidinase-related protein 2	Dpysl2	-0.009456	0.842649	0.936956		25	21	68.5	32.6248	32.5946	32.6057	32.5836	32.4947	32.4352	32.4182	32.5067	32.5791	32.6333	32.6388	32.5058
Q62188	Dihydropyrimidinase-related protein 3	Dpysl3	-0.426895	0.00134509	0.0508661		21	17	60	29.9684	29.8794	29.6836	29.8167	29.7561	29.75	29.0928	29.4135	29.5839	29.6608	29.3083	29.2337
O35098	Dihydropyrimidinase-related protein 4	Dpysl4	0.100545	0.251747	0.484564		12	11	33.6	27.3233	27.3303	27.1688	27.0976	26.9853	26.9197	27.2093	27.4305	27.2637	27.2254	27.096	27.2034
Q9EQF6	Dihydropyrimidinase-related protein 5	Dpysl5	0.1689	0.506254	0.42543		8	8	25	26.2379	26.0437	24.5668	25.3682	25.5239	25.5872	25.53	25.623	25.8499	25.7079	25.8417	25.7888
Q8JZM0	Dimethyladenosine transferase 1, mitochondrial	Tfb1m	-1.41003	1.11958e-06	0.00252632	+	5	5	21.4	25.4637	25.2306	25.1666	25.1149	25.4987	25.7778	23.9423	24.3561	23.8516	24.0555	23.7627	23.824
P50285	Dimethylaniline monooxygenase [N-oxide-forming] 1	Fmo1	0.147972	0.196487	0.363525		10	10	26.7	26.9228	26.7819	27.2146	27.053	26.7801	26.7087	27.1664	27.3452	27.0165	27.0494	26.8717	26.8997
Q8K2I3	Dimethylaniline monooxygenase [N-oxide-forming] 2	Fmo2	-0.200315	0.743245	0.540763		2	2	4.3	23.0231	21.8575	22.9521	23.0048	20.0328	22.6472	22.7062	22.9379	20.6007	22.5154	21.9204	21.6349
Q9DBT9	Dimethylglycine dehydrogenase, mitochondrial	Dmgdh	-0.760005	0.00474139	0.0176859		5	5	9.1	23.7136	23.5495	24.3793	24.3899	24.1116	24.4364	23.897	23.536	23.2921	23.0237	22.9554	23.316
Q8R242	Di-N-acetylchitobiase	Ctbs	-0.366613	0.110966	0.134858		5	5	18.3	25.3891	25.2158	25.6747	25.6658	25.9799	25.7404	25.1724	24.4621	25.2655	25.2851	25.7423	25.5387
P31428	Dipeptidase 1	Dpep1	-0.744002	0.000391353	0.0123602		8	8	38.5	26.1369	26.3912	26.7632	26.7525	26.8589	26.9608	25.7031	25.9627	26.0198	25.9742	26.0311	25.7085
P97821	Dipeptidyl peptidase 1	Ctsc	-0.279289	0.323779	0.255403		5	5	16	27.3004	27.3146	26.9996	27.2054	26.5027	26.6799	25.9686	26.1157	26.8851	27.442	26.9543	26.9611
Q9ET22	Dipeptidyl peptidase 2	Dpp7	0.775031	7.5282e-06	0.00770513	+	4	4	10.7	23.6883	23.5547	23.5767	23.6421	23.4608	23.8669	24.68	24.2127	24.4461	24.3658	24.228	24.5071
Q99KK7	Dipeptidyl peptidase 3	Dpp3	-0.00824515	0.957533	0.95806		29	29	60.6	30.1985	30.2482	30.0575	30.015	30.8318	30.6818	30.3529	30.3876	30.1961	30.1057	30.4658	30.4752
P28843	Dipeptidyl peptidase 4	Dpp4	-0.519587	0.000656697	0.0299013		24	24	39.3	29.7595	29.8181	30.0865	30.2023	30.2424	30.2834	29.6392	29.5566	29.6052	29.7036	29.4006	29.3695
Q80YA7	Dipeptidyl peptidase 8	Dpp8	0.0200297	0.779286	0.875156		10	10	19.7	26.0939	26.1149	26.2131	26.2946	26.2649	26.2957	26.1239	26.1344	26.3326	26.4649	26.0928	26.2488
Q8BVG4	Dipeptidyl peptidase 9	Dpp9	-0.156126	0.0701474	0.315307		15	15	30.2	26.5896	26.5263	26.6962	26.5989	26.5381	26.5015	26.3138	26.2912	26.565	26.6409	26.5037	26.1993
Q9JI46	Diphosphoinositol polyphosphate phosphohydrolase 1	Nudt3	0.0859359	0.55329	0.585668		5	5	36.3	29.0973	29.3373	29.8257	29.6707	29.4945	29.459	29.2999	29.3016	29.5114	29.7055	29.7667	29.815
Q8R2U6	Diphosphoinositol polyphosphate phosphohydrolase 2	Nudt4	0.293988	0.00329729	0.113783		3	3	26.8	28.9517	28.8023	29.0078	28.9679	28.6526	28.6341	29.1079	28.9751	29.2024	29.1075	29.1603	29.2271
P0C028	Diphosphoinositol polyphosphate phosphohydrolase 3-beta	Nudt11	-0.564657	0.0194302	0.0450303		3	3	15.2	27.5158	27.1096	27.2189	26.8119	27.016	27.1793	26.8624	26.3535	26.3463	25.9182	26.96	27.023
Q99JF5	Diphosphomevalonate decarboxylase	Mvd	0.322591	0.00505142	0.100046		6	6	24.2	25.6165	25.7533	25.7283	25.5428	25.3944	25.538	26.0942	26.0754	25.6242	25.9466	25.8153	25.9532
Q5NCQ5	Diphthamide biosynthesis protein 1	Dph1	-0.0363007	0.791961	0.805066		4	4	9.8	23.7953	23.8627	24.071	23.9869	23.9226	24.1282	23.9254	23.9788	24.2876	24.1835	23.7076	23.4659
Q9CR25	Diphthamide biosynthesis protein 2	Dph2	1.25521	0.00791722	0.00932653	+	2	2	6.5	22.5878	22.6312	22.2399	22.0438	20.3241	21.3286	23.1598	23.4887	22.6533	23.1416	23.2267	23.0164
Q9CYU6	Diphthine methyltransferase	Dph7	0.854395	0.12016	0.0521595		4	4	11.9	24.6845	24.8201	24.6096	24.5757	22.4049	22.2762	24.7227	25.2071	24.5393	24.6079	24.6229	24.7973
Q9CWQ0	Diphthine synthase	Dph5	-0.227619	0.478392	0.353493		7	7	33.8	26.1584	25.8718	25.2377	26.2073	25.9994	25.1963	25.594	24.6265	25.492	25.2412	25.939	26.4126
Q9CQ28	Diphthine--ammonia ligase	Dph6	0.464004	0.00695976	0.052476		6	6	30.7	26.1621	25.812	26.4912	26.5003	26.2534	26.3172	26.5417	26.5951	26.9406	27.0045	26.474	26.7642
Q8C0S1	DIS3-like exonuclease 1	Dis3l	-0.085592	0.552159	0.586038		4	4	4.9	23.3182	23.5933	23.1016	23.0484	22.7762	23.3761	23.1898	23.4511	23.0167	22.9325	23.0473	23.0629
Q8CI75	DIS3-like exonuclease 2	Dis3l2	0.188703	0.0270608	0.245601		16	16	23.2	27.5876	27.682	27.4461	27.3772	27.334	27.3365	27.5611	27.5838	27.7627	27.8005	27.624	27.5634
P98078	Disabled homolog 2	Dab2	0.449289	0.00481011	0.0528519		16	16	27.2	29.1463	29.1786	29.5409	29.6214	29.1371	29.3125	30.048	30.0634	29.6521	29.624	29.6046	29.6405
Q3UHC7	Disabled homolog 2-interacting protein	Dab2ip	-0.288113	0.00277815	0.116685		8	8	8.3	24.6302	24.4741	24.6919	24.5991	24.5321	24.5354	24.489	24.3995	24.2832	24.2996	24.2487	24.014
Q3UH60	Disco-interacting protein 2 homolog B	Dip2b	-1.14803	0.00474829	0.00920419	+	3	2	3.7	23.1611	22.8618	23.4427	24.0077	23.1688	23.3034	22.5003	22.6652	22.5849	21.1971	21.4286	22.681
Q8BPM0	Disheveled-associated activator of morphogenesis 1	Daam1	-0.209616	0.0888782	0.243214		4	3	3.4	23.3147	23.0887	22.8333	23.1334	23.5225	23.0614	22.9623	23.1221	22.9584	22.7469	23.0594	22.8471
O35598	Disintegrin and metalloproteinase domain-containing protein 10	Adam10	0.112953	0.219636	0.445229		15	15	28.2	27.7627	27.6911	28.0899	27.9811	27.7208	27.7503	27.9958	28.0594	27.8243	27.7337	28.0563	28.0042
Q811D0	Disks large homolog 1	Dlg1	-0.0134827	0.803712	0.913483		25	21	44	28.3605	28.444	28.539	28.5324	28.2835	28.3388	28.3352	28.3728	28.3842	28.5388	28.433	28.3534
P70175	Disks large homolog 3	Dlg3	-0.00100581	0.993983	0.994837		4	2	5.9	23.6478	23.4608	23.5069	23.7175	23.2792	23.2849	23.2404	23.987	23.4043	23.4042	23.3496	23.5055
B1AZP2	Disks large-associated protein 4	Dlgap4	0.11555	0.204393	0.436712		7	7	8.9	26.5407	26.6151	26.7	26.3674	26.5251	26.2522	26.5108	26.7723	26.726	26.6183	26.4297	26.6367
Q8K4R9	Disks large-associated protein 5	Dlgap5	-0.369788	0.109852	0.133327		3	3	4	25.1338	25.1054	24.8565	25.1541	24.8152	24.6694	24.8002	24.0475	24.3312	24.3427	24.591	25.403
Q6PNC0	DmX-like protein 1	Dmxl1	-0.303472	0.322817	0.241383		4	4	2.6	22.8558	22.9101	23.2519	23.8451	23.2784	24.5997	23.5427	23.4268	22.8602	22.9726	23.0739	23.044
P13864	DNA (cytosine-5)-methyltransferase 1	Dnmt1	-0.596094	0.00231261	0.025588		43	43	37.7	29.6998	29.6793	29.2364	29.2137	29.5522	29.5667	28.8395	28.964	28.5235	28.6239	29.1962	29.2245
O88508	DNA (cytosine-5)-methyltransferase 3A	Dnmt3a	-0.290429	8.61956e-08	0.0797803		27	25	39	29.9211	29.941	29.9043	29.8477	29.8875	29.9081	29.593	29.6596	29.6165	29.659	29.5734	29.5656
O88509	DNA (cytosine-5)-methyltransferase 3B	Dnmt3b	-0.555648	0.000143578	0.0217202		3	2	4.4	23.5617	23.5473	23.3425	23.6631	23.2501	23.5827	23.048	22.6399	23.0668	22.9738	22.8488	23.0363
Q3U1J4	DNA damage-binding protein 1	Ddb1	0.032582	0.715048	0.803873		48	48	43.2	31.1239	31.0797	31.1285	31.0807	30.8863	30.9311	31.0237	31.1049	31.2675	31.2912	30.8587	30.8796
P07903	DNA excision repair protein ERCC-1	Ercc1	-0.758776	0.0230972	0.0279317		4	4	19.5	25.5249	26.0915	24.8633	24.8968	24.7819	24.2767	23.8253	24.3606	24.246	24.3708	24.443	24.6367
Q8BHK9	DNA excision repair protein ERCC-6-like	Ercc6l	-0.109696	0.176774	0.445334		13	13	15.4	26.9199	26.8565	26.6151	26.7193	26.7474	26.5461	26.4603	26.7188	26.7839	26.6484	26.5279	26.6068
O54786	DNA fragmentation factor subunit alpha	Dffa	-0.150599	0.374256	0.406007		5	5	19.9	25.1919	25.2803	25.3392	25.1459	25.2859	26.0304	25.176	25.4971	24.8257	25.3419	25.279	25.2504
Q6NVF4	DNA helicase B	Helb	-0.376885	0.0560664	0.10942		2	2	1.8	21.7033	21.5974	21.8379	21.5598	21.9288	21.6072	21.6128	21.6232	21.4661	21.6228	20.926	20.7221
Q2KHI9	DNA helicase MCM9	Mcm9	-3.43853	0.154461	0.0241977		2	2	1.8	31.2907	30.9608	22.8707	29.8324	32.0318	28.5098	22.6237	30.9433	26.8679	30.6832	21.2861	22.4608
P37913	DNA ligase 1	Lig1	-0.0992196	0.226363	0.484067		34	34	46.2	29.3929	29.4011	29.1245	29.1083	29.0726	29.0651	29.0876	29.2024	29.1856	29.1455	28.9641	28.9842
P97386	DNA ligase 3	Lig3	0.114615	0.237701	0.444564		15	15	20	27.4528	27.5828	27.3707	27.401	27.0772	27.162	27.4532	27.5274	27.2752	27.6126	27.3641	27.5017
Q9JI44	DNA methyltransferase 1-associated protein 1	Dmap1	-0.186733	0.494514	0.399509		6	6	19	25.5987	25.6955	25.274	25.5346	25.5809	25.5025	25.6004	25.7678	24.6862	24.4074	25.7523	25.8518
Q9JK91	DNA mismatch repair protein Mlh1	Mlh1	-0.0702772	0.453233	0.610571		11	11	23.3	25.6903	25.6371	25.4159	25.58	25.4929	25.57	25.5425	25.3453	25.7824	25.6556	25.3165	25.3223
P43247	DNA mismatch repair protein Msh2	Msh2	-0.0882031	0.272884	0.525534		28	28	45.6	29.1547	29.0998	28.939	28.9502	28.8976	29.0506	28.8743	28.937	29.0682	29.1452	28.7946	28.7436
P13705	DNA mismatch repair protein Msh3	Msh3	-0.471248	0.401173	0.211966		11	11	13.3	26.3867	26.6129	26.3336	24.4487	25.255	27.4408	25.8543	26.3688	25.7958	24.095	25.8546	25.6816
P54276	DNA mismatch repair protein Msh6	Msh6	-0.104494	0.121768	0.449825		33	33	31.4	29.4673	29.4343	29.1885	29.2582	29.247	29.2548	29.1602	29.2675	29.3047	29.2849	29.0442	29.1617
P33609	DNA polymerase alpha catalytic subunit	Pola1	-0.131053	0.123976	0.382448		17	17	16.3	26.8588	26.8539	26.4821	26.4588	26.6651	26.7003	26.5912	26.5254	26.5889	26.6353	26.459	26.4328
P33611	DNA polymerase alpha subunit B	Pola2	-0.305121	0.284133	0.226717		10	10	22.7	25.6869	26.0358	25.2967	25.1329	26.1339	26.5507	24.9633	25.7429	25.2748	25.2758	25.8035	25.9458
Q8K409	DNA polymerase beta	Polb	-0.233893	0.432151	0.328498		6	6	28.1	27.397	27.1264	26.4211	26.4636	27.714	28.1363	27.0518	27.1986	27.0399	26.9088	26.7627	26.8933
P52431	DNA polymerase delta catalytic subunit	Pold1	-0.124339	0.0552687	0.380787		31	31	41.1	28.5969	28.5031	28.3747	28.4348	28.3594	28.3343	28.2581	28.3685	28.4279	28.3823	28.1708	28.2494
O35654	DNA polymerase delta subunit 2	Pold2	0.514591	2.8295e-06	0.0198012		13	13	45.2	27.6875	27.6686	27.7173	27.6224	27.5225	27.5773	28.1157	28.19	28.2167	28.2995	28.0824	27.9789
Q9EQ28	DNA polymerase delta subunit 3	Pold3	-0.725693	0.0193725	0.0285089		7	7	19.3	25.681	26.1947	25.9369	25.4005	26.5756	26.6645	25.4848	25.5875	25.5029	25.5294	25.4554	24.5389
Q9CWP8	DNA polymerase delta subunit 4	Pold4	1.12335	0.12117	0.0399849		3	3	48.6	25.6851	25.6407	21.7873	26.0103	25.8223	25.2905	26.4135	26.3028	25.8028	26.1273	26.0985	26.2313
O54956	DNA polymerase epsilon subunit 2	Pole2	-2.96611	0.00531396	0.00345098	+	2	2	5.7	25.6403	25.7517	28.122	28.0605	27.6272	26.0289	27.2285	23.5624	23.1541	22.6539	23.0946	23.7405
Q9JKP7	DNA polymerase epsilon subunit 3	Pole3	0.336204	0.000349416	0.0755902		3	3	31	28.5244	28.5747	28.5059	28.5596	28.6187	28.3692	28.8921	28.7575	28.9653	29.0234	28.6743	28.857
Q9CQ36	DNA polymerase epsilon subunit 4	Pole4	0.146568	0.125371	0.349498		4	4	62.7	27.7825	27.9686	27.606	27.7146	27.9305	27.7601	27.8005	27.938	27.7538	27.9295	27.9951	28.2247
P33610	DNA primase large subunit	Prim2	-0.352246	0.067534	0.125478		10	10	25.3	27.2493	27.399	26.8736	26.9553	26.8029	27.1994	26.58	26.0879	26.8554	26.8511	26.9967	26.9947
P20664	DNA primase small subunit	Prim1	-0.0268428	0.819775	0.849952		9	9	28.5	26.7648	26.5759	26.4138	26.2146	26.2021	26.3834	26.4275	26.7357	26.3095	26.2156	26.331	26.3744
P51612	DNA repair protein complementing XP-C cells homolog	Xpc	-0.160109	0.755525	0.578703		2	2	2.8	22.3987	22.5029	21.7101	22.2254	22.5694	22.4633	21.9228	22.0737	23.3243	23.7453	20.9768	20.8664
P70388	DNA repair protein RAD50	Rad50	-0.12044	0.118053	0.406942		20	20	18.4	27.3435	27.4482	27.349	27.3895	27.1785	27.176	27.248	27.2921	27.2538	27.3114	27.0497	27.0072
Q8K3D3	DNA repair protein SWI5 homolog	Swi5	0.568734	0.100807	0.075608		5	5	42.7	28.2411	28.1914	27.222	28.7878	29.0382	29.2802	29.2471	29.1671	29.2174	28.8225	28.8404	28.8786
Q60596	DNA repair protein XRCC1	Xrcc1	0.277908	0.044168	0.160978		9	9	24.6	26.4176	26.4315	26.2135	26.2742	25.9189	26.0608	26.7331	26.606	26.3182	26.1542	26.6158	26.5567
Q924T3	DNA repair protein XRCC4	Xrcc4	-0.215689	0.521624	0.383819		4	4	12	23.518	23.5728	23.3494	23.555	24.819	24.6873	23.6801	24.1081	24.1139	22.8806	23.8023	23.6222
Q9CZ15	DNA replication complex GINS protein PSF1	Gins1	-0.98472	0.00106849	0.00866097	+	6	6	43.4	27.7236	27.4769	26.3725	26.727	27.3833	27.4155	26.0151	26.1794	26.2304	26.3083	26.1225	26.3347
Q9D600	DNA replication complex GINS protein PSF2	Gins2	0.968388	2.78948e-05	0.00544503	+	6	6	49.2	26.6406	26.5233	26.9032	26.658	26.2256	26.4619	27.5115	27.7904	27.6267	27.7666	27.3167	27.211
Q9CY94	DNA replication complex GINS protein PSF3	Gins3	0.648952	1.4621e-06	0.0103229		8	8	51.9	26.5842	26.7645	26.6638	26.6603	26.7939	26.602	27.1692	27.296	27.4877	27.4917	27.2601	27.2578
Q99LZ3	DNA replication complex GINS protein SLD5	Gins4	0.234269	0.0511482	0.203651		7	7	38.1	27.3684	27.2343	26.9325	26.8731	26.9617	26.8695	27.1626	27.4092	27.3922	27.4107	27.2176	27.0529
P97310	DNA replication licensing factor MCM2	Mcm2	-0.181017	0.00297439	0.234943		36	36	55.4	31.1813	31.1827	31.0807	31.0276	31.0393	31.0852	30.9129	30.8877	31.032	31.0241	30.8276	30.8264
P25206	DNA replication licensing factor MCM3	Mcm3	0.0742537	0.354865	0.582808		40	40	65.9	31.1202	31.1466	30.9275	30.9005	30.7733	30.8539	30.9804	31.0235	31.1254	31.1995	30.9242	30.9146
P49717	DNA replication licensing factor MCM4	Mcm4	0.134766	0.0859988	0.363531		33	33	48.6	30.7483	30.7882	30.5119	30.5717	30.4999	30.5713	30.7291	30.783	30.9254	30.8305	30.6099	30.622
P49718	DNA replication licensing factor MCM5	Mcm5	-0.134541	0.0242194	0.344148		32	32	56.6	30.9063	30.8898	30.6628	30.7032	30.7452	30.7952	30.5896	30.6746	30.7295	30.7098	30.5319	30.6599
P97311	DNA replication licensing factor MCM6	Mcm6	0.0279166	0.719772	0.826907		33	33	53.2	31.3444	31.3802	31.1628	31.1536	31.0136	30.9587	31.2272	31.2912	31.2296	31.2185	31.117	31.0973
Q61881	DNA replication licensing factor MCM7	Mcm7	0.0764491	0.433016	0.587439		32	32	55.4	31.2966	31.2536	31.0284	30.9832	30.8382	30.8539	31.1293	31.1438	31.2464	31.2406	30.983	30.9695
Q04750	DNA topoisomerase 1	Top1	-0.635961	0.0206117	0.0371077		22	19	31.9	30.3657	30.3879	29.83	29.7819	30.3382	30.3588	29.4888	29.4126	29.0253	29.068	30.1282	30.1237
Q01320	DNA topoisomerase 2-alpha	Top2a	-0.328888	0.00189052	0.0886138		49	38	37.6	29.3646	29.2625	29.0145	29.0348	28.8553	29.0098	28.7744	28.8184	28.6789	28.7575	28.773	28.766
Q64511	DNA topoisomerase 2-beta	Top2b	-0.117407	0.038514	0.394348		65	54	46.1	31.2894	31.2766	31.1181	31.1449	31.057	31.1386	31.0309	31.1315	30.9493	30.9855	31.0849	31.1382
Q6ZQF0	DNA topoisomerase 2-binding protein 1	Topbp1	-0.305473	0.120815	0.172274		7	7	6.5	24.1815	24.5402	23.836	23.9451	24.6541	24.4112	23.6908	23.7387	24.0285	24.5011	23.8508	23.9253
Q9Z321	DNA topoisomerase 3-beta-1	Top3b	0.025959	0.553167	0.823876		13	13	24.2	26.5017	26.4954	26.5372	26.4748	26.4102	26.4391	26.6091	26.5835	26.4717	26.3476	26.5148	26.4875
P28352	DNA-(apurinic or apyrimidinic site) lyase	Apex1	-0.663946	0.00886954	0.0269553		12	12	58	32.3095	32.1897	31.6377	31.6761	31.9447	32.0493	31.0356	31.0267	31.0369	31.0322	31.7722	31.9198
Q8K339	DNA/RNA-binding protein KIN17	Kin	-0.118547	0.482162	0.493975		8	8	21.2	25.9915	25.9854	26.1716	26.1044	25.416	25.6322	25.995	25.9822	25.3718	25.4904	25.8499	25.9006
Q04841	DNA-3-methyladenine glycosylase	Mpg	-0.00684643	0.987356	0.977404		2	2	8.1	23.1112	22.9613	22.757	22.8124	20.6887	23.1479	22.0199	22.9178	22.1016	22.528	22.8968	22.9735
P20067	DNA-binding protein inhibitor ID-1	Id1	0.555121	0.040519	0.0566251		3	3	28	24.9141	24.8997	24.0319	24.3049	25.1411	24.8048	25.6659	25.3673	25.1484	25.6457	24.9043	24.6957
P41133	DNA-binding protein inhibitor ID-3	Id3	0.6885	0.0158791	0.0295904		4	4	43.7	24.7997	24.4265	24.919	23.4689	24.0787	24.5576	25.1971	25.3769	25.2044	24.9125	24.9394	24.7511
P97313	DNA-dependent protein kinase catalytic subunit	Prkdc	-0.240551	0.291961	0.272489		3	3	0.8	22.087	21.9039	22.4784	22.4261	22.2101	21.7875	22.263	21.8754	21.5291	21.2299	22.3699	22.1823
O35134	DNA-directed RNA polymerase I subunit RPA1	Polr1a	-0.0465644	0.545275	0.715188		20	20	16.4	26.1974	26.244	26.0097	25.987	25.9034	25.9912	26.1096	26.1315	26.0389	26.0564	25.8943	25.8225
Q791N7	DNA-directed RNA polymerase I subunit RPA12	Znrd1	0.601328	0.0135547	0.036847		2	2	30.9	25.0508	25.2182	25.5191	25.3409	24.5147	24.5089	25.4218	25.8662	25.4248	25.9889	25.4461	25.6128
Q76KJ5	DNA-directed RNA polymerase I subunit RPA34	Cd3eap	0.185653	0.609581	0.454484		3	3	10.8	23.8304	23.8193	23.5289	23.1209	21.685	23.3144	23.5948	23.1379	23.1761	23.0356	23.7894	23.679
Q78WZ7	DNA-directed RNA polymerase I subunit RPA43	Twistnb	0.207733	0.315042	0.311127		2	2	8.5	23.3023	23.8102	23.4623	23.3748	24.0984	23.0762	23.703	24.0614	23.3878	24.1118	23.6828	23.4235
P08775	DNA-directed RNA polymerase II subunit RPB1	Polr2a	-0.135722	0.00387955	0.324336		39	39	31.9	28.6519	28.5656	28.6302	28.7132	28.6522	28.6955	28.4521	28.4876	28.6082	28.6055	28.4865	28.4545
O08740	DNA-directed RNA polymerase II subunit RPB11	Polr2j	0.935091	0.00655107	0.0138031		4	4	36.8	27.4451	27.232	27.5207	27.3361	26.2383	26.0275	28.0799	27.8836	27.8794	27.9214	27.6771	27.9687
Q8CFI7	DNA-directed RNA polymerase II subunit RPB2	Polr2b	-0.130639	0.00748653	0.342329		36	36	38.3	29.3115	29.246	29.2403	29.1779	29.0686	29.1214	29.0278	29.0833	29.0718	29.1101	29.0184	29.0704
P97760	DNA-directed RNA polymerase II subunit RPB3	Polr2c	0.148775	0.187721	0.359746		9	9	54.2	28.6843	28.7865	28.7155	28.6394	28.3816	28.2565	28.6637	28.5726	28.6099	28.684	28.9189	28.9073
Q9D7M8	DNA-directed RNA polymerase II subunit RPB4	Polr2d	0.818625	4.88479e-05	0.00818349	+	7	7	68.3	28.914	29.0205	28.8927	28.5382	28.4994	29.0577	29.5324	29.7997	29.6197	29.8652	29.6137	29.4034
P62488	DNA-directed RNA polymerase II subunit RPB7	Polr2g	-0.186073	0.468895	0.390156		8	8	64	29.1756	29.171	28.0115	28.0757	28.8915	28.8613	27.9939	28.6274	28.6981	28.786	28.3022	28.6624
P60898	DNA-directed RNA polymerase II subunit RPB9	Polr2i	0.643599	0.000466087	0.0172928		5	5	59.2	28.4767	28.606	28.5154	28.371	28.0044	27.8446	28.8872	28.9445	28.9698	28.9404	29.002	28.9357
Q9CQZ7	DNA-directed RNA polymerase III subunit RPC10	Polr3k	0.473552	0.0230833	0.0633218		3	3	31.5	25.1565	25.4594	25.5449	25.2597	24.601	24.5486	25.6207	25.5855	25.5689	25.6656	25.5142	25.4566
Q9D483	DNA-directed RNA polymerase III subunit RPC3	Polr3c	-0.104531	0.225189	0.468024		7	7	16.9	26.9299	26.5038	26.4046	26.5597	26.7233	26.7036	26.5209	26.5452	26.4685	26.6031	26.4544	26.6054
Q91WD1	DNA-directed RNA polymerase III subunit RPC4	Polr3d	0.114183	0.702405	0.588699		2	2	8	23.4659	23.0488	22.6248	22.9012	24.1427	24.0353	23.1118	23.4125	24.0304	23.7727	23.2767	23.2998
Q9CZT4	DNA-directed RNA polymerase III subunit RPC5	Polr3e	0.177427	0.155247	0.303811		3	3	6.8	23.4413	23.3373	23.5536	23.3449	22.795	23.2588	23.6587	23.4835	23.3852	23.3581	23.4442	23.4658
Q921X6	DNA-directed RNA polymerase III subunit RPC6	Polr3f	0.221804	0.576569	0.408004		7	7	28.2	27.3073	27.4497	26.6223	26.0054	26.3191	25.5738	26.7881	27.1243	26.3935	25.7791	27.207	27.3164
Q9D2C6	DNA-directed RNA polymerase III subunit RPC8	Polr3h	0.555478	0.0250648	0.0492922		6	6	41.2	25.6961	25.6024	25.6552	25.5001	24.4847	25.6113	25.559	26.2033	26.038	26.092	26.0663	25.9241
P52432	DNA-directed RNA polymerases I and III subunit RPAC1	Polr1c	0.113416	0.190321	0.439395		8	8	25.4	27.125	27.1036	26.979	27.0044	26.747	26.7411	27.0212	27.1567	27.0705	27.1285	27.1249	26.8789
P97304	DNA-directed RNA polymerases I and III subunit RPAC2	Polr1d	0.252311	0.0162068	0.165063		5	5	36.8	27.4852	27.736	27.6669	27.8572	28.03	27.7872	27.8964	27.959	28.1894	27.915	28.0546	28.0618
Q80UW8	DNA-directed RNA polymerases I, II, and III subunit RPABC1	Polr2e	0.188452	0.212046	0.303797		6	6	50	29.5788	29.3091	29.1949	29.1461	28.986	28.9978	29.2062	29.1475	29.7193	29.738	29.2372	29.295
Q923G2	DNA-directed RNA polymerases I, II, and III subunit RPABC3	Polr2h	0.53	2.11723e-05	0.0207229		5	5	52.7	30.2262	30.3557	30.4311	30.4467	30.2889	30.228	30.7685	30.8133	30.754	30.7634	30.9413	31.1162
P62876	DNA-directed RNA polymerases I, II, and III subunit RPABC5	Polr2l	1.28064	0.0009921	0.00545274	+	2	2	29.9	26.8749	26.454	25.8966	25.3691	25.5658	25.2454	26.8843	27.0153	27.4791	27.2822	27.3503	27.0785
P63037	DnaJ homolog subfamily A member 1	Dnaja1	-0.252964	0.000486051	0.133501		13	13	54.7	29.9541	29.8537	29.84	29.8755	29.6646	29.8148	29.5457	29.6319	29.6925	29.5865	29.5579	29.4703
Q9QYJ0	DnaJ homolog subfamily A member 2	Dnaja2	-0.144253	0.3376	0.406576		11	11	45.6	29.3318	29.2508	29.3169	29.3709	29.3888	29.4085	29.219	28.5399	29.543	29.2726	29.3975	29.2302
Q99M87	DnaJ homolog subfamily A member 3, mitochondrial	Dnaja3	0.110607	0.526791	0.523795		9	9	25.4	27.2815	27.4224	27.5567	27.6656	27.9683	28.061	27.9189	28.1289	27.5256	27.3689	27.8942	27.7826
Q9QYJ3	DnaJ homolog subfamily B member 1	Dnajb1	-0.223714	0.315967	0.295707		10	9	31.2	27.3043	27.4583	27.3802	27.1877	28.2394	28.3694	27.434	27.5701	27.3198	27.3684	27.4937	27.411
Q99KV1	DnaJ homolog subfamily B member 11	Dnajb11	-0.162128	0.0696738	0.30388		11	11	38.8	29.4233	29.4291	29.5465	29.6184	29.4245	29.1901	29.2672	29.4825	29.0729	29.3033	29.2661	29.2671
Q9QYI4	DnaJ homolog subfamily B member 12	Dnajb12	-0.00828679	0.974147	0.96528		3	3	14.4	25.5149	25.52	25.4333	25.2969	24.3381	24.5233	25.0991	25.5981	24.9081	25.1299	24.6922	25.1495
Q9QYI5	DnaJ homolog subfamily B member 2	Dnajb2	0.00312519	0.995452	0.991339		2	2	8.3	23.6659	23.5339	21.659	21.463	24.7144	23.702	23.223	23.3651	22.6872	23.2765	23.286	22.919
Q9D832	DnaJ homolog subfamily B member 4	Dnajb4	-0.983313	0.00352379	0.0106552		7	6	26.7	25.6929	25.7714	25.713	25.6153	26.9104	26.6119	24.5468	25.4374	25.0407	25.0248	25.0959	25.2695
O54946	DnaJ homolog subfamily B member 6	Dnajb6	-0.112283	0.481235	0.506605		4	4	11.5	26.3172	26.2468	26.324	26.3904	26.4252	26.3809	25.7102	26.7179	26.5743	25.9938	26.1704	26.2443
Q9DC23	DnaJ homolog subfamily C member 10	Dnajc10	0.00665919	0.940066	0.960422		16	16	28.2	27.9825	27.8965	27.7344	27.8516	27.4897	27.5598	27.8838	27.7686	27.7376	27.8162	27.6784	27.6699
Q5U458	DnaJ homolog subfamily C member 11	Dnajc11	0.167555	0.229398	0.338519		5	5	13.8	24.9832	25.1777	24.929	24.8629	24.5823	24.9328	24.9651	25.532	25.2074	25.0051	24.947	24.8166
Q91WT4	DnaJ homolog subfamily C member 17	Dnajc17	0.228972	0.0188461	0.190797		6	6	28.1	27.2072	27.1499	27.0297	27.2002	26.9028	26.8682	27.1198	27.2371	27.1847	27.3087	27.4274	27.4541
P54103	DnaJ homolog subfamily C member 2	Dnajc2	0.250695	0.258496	0.254687		14	14	33.3	26.8457	26.8872	26.8309	26.6843	26.1945	26.0102	27.0591	27.114	26.4401	26.3316	26.9507	27.0613
Q91ZF0	DnaJ homolog subfamily C member 24	Dnajc24	0.617995	0.00750797	0.0301053		4	4	26.5	25.7108	26.0303	26.3917	26.2163	25.2462	26.0584	26.4106	26.4814	26.3815	26.4727	26.7866	26.8288
Q91YW3	DnaJ homolog subfamily C member 3	Dnajc3	-0.14944	0.0277652	0.31225		16	16	46.6	28.796	28.8607	28.8114	28.8918	29.0446	29.0536	28.7363	28.9041	28.658	28.7159	28.7349	28.8123
P60904	DnaJ homolog subfamily C member 5	Dnajc5	-0.274959	0.19853	0.218571		4	4	45.5	27.4222	27.3256	27.4564	27.36	26.7647	26.7806	26.3338	26.5562	27.1639	27.1345	27.1077	27.1637
Q9QYI3	DnaJ homolog subfamily C member 7	Dnajc7	0.0799548	0.381182	0.568434		12	12	35.8	27.7465	27.7088	27.389	27.3912	27.393	27.4896	27.6715	27.4586	27.7589	27.6827	27.6091	27.417
Q6NZB0	DnaJ homolog subfamily C member 8	Dnajc8	0.433192	1.53814e-07	0.028166		8	8	39.1	29.6531	29.6401	29.681	29.56	29.5294	29.5709	30.1391	30.0575	30.0436	30.0097	29.9813	30.0025
Q91WN1	DnaJ homolog subfamily C member 9	Dnajc9	0.241039	0.0343751	0.188446		13	13	51.4	29.9153	29.858	29.6569	29.706	29.4058	29.4153	29.8171	29.8487	30.0836	29.9878	29.8299	29.8364
Q9D113	DNL-type zinc finger protein	Dnlz	-0.12181	0.863593	0.717874		3	3	29.9	25.2297	25.234	25.1696	25.3828	25.1936	25.3027	25.5886	25.8042	21.6921	25.7668	26.0366	25.8933
O70152	Dolichol-phosphate mannosyltransferase subunit 1	Dpm1	0.176713	0.0225847	0.260863		12	12	48.1	28.8207	28.7143	28.7116	28.799	28.8625	28.8395	28.907	29.055	29.0917	29.1397	28.7868	28.8276
O54734	Dolichyl-diphosphooligosaccharide--protein glycosyltransferase 48 kDa subunit	Ddost	0.142425	0.210152	0.378339		15	15	51.7	29.7038	29.7178	29.6272	29.6231	30.1446	30.1494	30.0181	29.9913	30.0373	30.0144	29.8668	29.8925
Q91YQ5	Dolichyl-diphosphooligosaccharide--protein glycosyltransferase subunit 1	Rpn1	0.100077	0.347467	0.504146		23	23	50.7	30.5156	30.5283	30.6922	30.6016	30.9443	30.9611	30.885	30.9157	30.9064	30.8973	30.5862	30.653
Q9DBG6	Dolichyl-diphosphooligosaccharide--protein glycosyltransferase subunit 2	Rpn2	0.307283	0.0011571	0.0982236		20	20	43.1	29.9836	30.012	29.9326	30.0242	30.2412	30.1937	30.2875	30.3707	30.4195	30.5741	30.277	30.3021
P61804	Dolichyl-diphosphooligosaccharide--protein glycosyltransferase subunit DAD1	Dad1	0.63804	0.0119816	0.0319823		3	3	28.3	27.1118	28.135	28.2294	28.1352	27.6432	27.7072	28.5462	28.5979	28.1491	28.0877	28.637	28.772
P46978	Dolichyl-diphosphooligosaccharide--protein glycosyltransferase subunit STT3A	Stt3a	0.903302	0.00787166	0.0149023		12	11	19.6	25.6204	25.7229	25.5285	25.5544	26.8221	26.9472	26.9957	26.9775	26.8137	26.997	26.9044	26.9269
Q3TDQ1	Dolichyl-diphosphooligosaccharide--protein glycosyltransferase subunit STT3B	Stt3b	0.468033	0.0422728	0.0738036		10	9	14.5	25.6346	25.6805	25.5316	25.6292	26.5	26.5488	26.4813	26.5098	26.1426	26.3109	26.3678	26.5205
Q5DU00	Doublecortin domain-containing protein 2	Dcdc2	-0.118124	0.252081	0.439746		7	7	24.8	25.649	25.8665	25.6614	25.6626	25.8974	25.9592	25.6899	25.9318	25.6529	25.4319	25.4709	25.81
Q61216	Double-strand break repair protein MRE11A	Mre11a	0.3341	0.0124389	0.102719		16	16	29.7	26.4721	26.2699	26.1096	26.1584	25.8936	25.9259	26.5889	26.5948	26.5588	26.1926	26.5265	26.3726
Q61550	Double-strand-break repair protein rad21 homolog	Rad21	0.10321	0.0693859	0.443428		18	18	37.8	28.5426	28.591	28.3645	28.3865	28.2994	28.3259	28.4811	28.551	28.488	28.5472	28.553	28.5088
Q9Z108	Double-stranded RNA-binding protein Staufen homolog 1	Stau1	0.268564	0.0178101	0.152095		9	9	20.5	26.7936	26.7758	26.5787	26.678	26.4311	26.3642	26.731	27.0847	26.9862	26.8357	26.8985	26.6967
Q8CJ67	Double-stranded RNA-binding protein Staufen homolog 2	Stau2	0.483912	0.00199498	0.0404204		6	6	14.6	24.9066	24.8131	24.7431	24.5839	24.6662	24.4628	25.0662	25.6453	25.1777	25.0384	25.0069	25.1446
Q99MU3	Double-stranded RNA-specific adenosine deaminase	Adar	-0.0301199	0.911813	0.877563		6	6	8.1	23.8148	23.602	23.7444	23.4754	23.2552	23.3564	23.8881	24.0326	22.4381	23.1357	23.7109	23.8619
O35075	Down syndrome critical region protein 3 homolog	Dscr3	0.686677	0.00064487	0.0153134		5	5	22.9	26.5763	26.68	26.3956	26.3005	26.0246	25.8544	26.8007	27.0202	27.0303	27.1864	26.8811	27.0329
Q9D6N5	Dr1-associated corepressor	Drap1	0.0771116	0.363246	0.575199		4	4	22.9	28.5246	28.4317	28.4524	28.5048	28.2643	28.3116	28.2392	28.3389	28.6452	28.6409	28.5049	28.5829
Q9QXS6	Drebrin	Dbn1	-0.255004	0.00495908	0.149275		20	20	44.3	30.146	30.1004	30.1825	30.1341	29.9244	30.0456	29.7246	29.7677	30.0173	30.0252	29.7655	29.7025
Q62418	Drebrin-like protein	Dbnl	0.256472	3.44625e-05	0.119784		10	10	35.1	28.7044	28.6112	28.7928	28.8053	28.7308	28.689	28.9938	28.9758	28.9233	28.9333	28.9755	29.0708
Q9DD18	D-tyrosyl-tRNA(Tyr) deacylase 1	Dtd1	0.0182908	0.923981	0.914662		2	2	20.1	27.2118	27.0002	27.1533	27.2002	26.6002	27.1637	26.6295	27.3897	27.4081	27.2513	26.5226	27.2378
P31938	Dual specificity mitogen-activated protein kinase kinase 1	Map2k1	0.365202	6.18997e-05	0.058		11	7	45.3	27.9458	27.8811	28.2124	28.0548	27.9002	27.9426	28.3083	28.4266	28.4013	28.3449	28.2851	28.362
Q63932	Dual specificity mitogen-activated protein kinase kinase 2	Map2k2	0.121934	0.0117383	0.368474		16	12	54.1	28.7568	28.7496	28.7513	28.7772	28.6514	28.5623	28.7412	28.8674	28.8556	28.811	28.8343	28.8706
O09110	Dual specificity mitogen-activated protein kinase kinase 3	Map2k3	-0.33423	0.264887	0.205702		10	9	37.5	26.4961	26.4409	26.5409	26.3071	27.7701	27.7113	26.5985	26.4096	26.2964	26.7427	26.6608	26.5531
P47809	Dual specificity mitogen-activated protein kinase kinase 4	Map2k4	0.221542	0.049887	0.216102		11	11	47.4	27.9661	27.9795	27.8216	27.8918	27.708	27.4488	28.0016	28.2494	28.0433	28.0656	27.8303	27.9546
P70236	Dual specificity mitogen-activated protein kinase kinase 6	Map2k6	-0.416597	0.0433754	0.0887434		12	11	51.2	28.9166	28.9219	28.9098	28.8017	28.3488	28.4578	28.169	28.2327	27.9779	27.97	28.74	28.7673
Q8CE90	Dual specificity mitogen-activated protein kinase kinase 7	Map2k7	-0.339566	0.0498842	0.123978		2	2	2.8	23.1473	23.4555	22.8185	23.4024	22.8852	23.6903	22.7799	23.0858	22.8159	23.0783	22.776	22.8258
Q8BTR5	Dual specificity phosphatase 28	Dusp28	3.54537	0.0011268	0.0024	+	3	3	19.6	25.1963	22.8338	22.1964	19.5987	21.0452	21.1078	25.5808	25.5201	25.5364	25.2982	25.529	25.7859
O35492	Dual specificity protein kinase CLK3	Clk3	0.518392	0.0171499	0.0506351		7	7	16.9	24.0344	24.571	24.0887	24.4363	24.2031	24.015	24.6624	25.2928	24.8508	24.9382	24.17	24.5446
P35761	Dual specificity protein kinase TTK	Ttk	-0.309187	0.233518	0.20828		3	3	5.1	22.6437	22.5742	22.6506	22.526	22.1936	22.15	22.3691	22.616	22.7149	21.6236	22.2233	21.3361
Q9D0T2	Dual specificity protein phosphatase 12	Dusp12	-0.309388	0.221262	0.204409		2	2	10.3	25.5493	25.4681	24.6597	25.1817	24.3184	24.4185	24.4521	24.4431	24.6384	24.473	24.7263	25.0065
Q6NT99	Dual specificity protein phosphatase 23	Dusp23	0.760394	9.85941e-08	0.00612552	+	9	9	76.7	28.6371	28.6609	28.679	28.5867	28.5946	28.5651	29.3839	29.4135	29.2063	29.2824	29.4104	29.5893
Q9D7X3	Dual specificity protein phosphatase 3	Dusp3	-0.138341	0.357073	0.423086		5	5	40.5	29.8036	29.9833	30.0812	30.1471	29.979	30.0025	29.4457	29.5102	29.8761	29.9195	30.14	30.275
Q8VCT9	Dual specificity testis-specific protein kinase 2	Tesk2	0.362136	0.321755	0.213543		2	2	6.1	24.1043	24.1879	24.689	24.5599	22.9323	22.7478	24.0477	24.1595	24.3615	24.5467	24.198	24.0807
Q61214	Dual specificity tyrosine-phosphorylation-regulated kinase 1A	Dyrk1a	0.32571	0.0942733	0.150548		4	4	6.2	25.0118	24.7475	24.3719	24.7121	23.999	24.231	24.6468	25.1342	25.0522	24.6287	24.8291	24.7366
Q8CHY3	Dymeclin	Dym	-0.271294	0.222626	0.22818		2	2	5.2	23.2734	22.8718	23.1645	23.2977	22.176	22.7012	22.5633	23.1437	22.7232	22.5622	22.343	22.5213
O08788	Dynactin subunit 1	Dctn1	-0.0754264	0.159979	0.553385		42	42	46	29.9999	29.9229	30.1569	30.0085	29.8976	29.8448	29.8712	29.8726	29.9805	29.942	29.8604	29.8516
Q99KJ8	Dynactin subunit 2	Dctn2	0.377086	6.88467e-05	0.0534836		15	15	51.7	29.4748	29.5496	29.4116	29.4072	29.3783	29.4812	29.8843	29.8174	29.9446	29.9627	29.7003	29.6558
Q9Z0Y1	Dynactin subunit 3	Dctn3	-0.419216	0.0354051	0.0836997		5	5	34.4	29.3897	29.174	29.1221	29.119	29.9466	29.6125	28.7285	28.6505	29.0921	28.8925	29.166	29.3188
Q8CBY8	Dynactin subunit 4	Dctn4	0.0719194	0.429516	0.601954		12	12	43.3	27.3627	27.2544	27.3455	27.5004	27.2441	27.0273	27.3194	27.3681	27.3532	27.128	27.569	27.4281
Q9QZB9	Dynactin subunit 5	Dctn5	-0.394503	0.0623031	0.104986		3	3	14.8	28.599	28.7071	28.0781	28.0577	27.7349	28.3548	27.4923	27.5834	27.8628	27.9237	28.1828	28.1197
Q9WUB4	Dynactin subunit 6	Dctn6	0.397609	0.0205899	0.0822201		2	2	16.8	26.8247	26.8908	26.8298	26.9403	26.2957	26.1465	26.9668	27.1371	27.1722	27.0222	26.934	27.0811
P39053	Dynamin-1	Dnm1	-0.930189	0.0529465	0.029106		14	7	19	25.076	25.3403	25.4243	25.3982	25.6292	24.4514	23.7506	24.2236	24.2678	25.1161	22.8623	25.5178
Q8K1M6	Dynamin-1-like protein	Dnm1l	0.185724	0.0541435	0.261255		32	32	60.9	30.0339	30.0552	30.1706	30.2181	30.5132	30.4502	30.3887	30.5169	30.3547	30.4558	30.4425	30.3969
P39054	Dynamin-2	Dnm2	0.128521	0.0295429	0.360603		35	25	52.9	29.4972	29.5601	29.556	29.6218	29.3409	29.3773	29.6122	29.5814	29.6953	29.6838	29.5646	29.5871
Q8BZ98	Dynamin-3	Dnm3	0.2786	0.066024	0.170175		14	5	17.7	25.7682	25.7287	25.6361	25.458	26.0014	26.0148	25.775	25.9449	26.4339	26.2758	25.9145	25.9348
Q6TXD4	Dynamin-binding protein	Dnmbp	-0.139599	0.658753	0.531482		3	3	2.7	22.043	21.941	22.4428	22.3913	20.6362	22.4381	22.3552	21.6558	21.8324	21.4968	21.8697	21.8449
P58281	Dynamin-like 120 kDa protein, mitochondrial	Opa1	0.207955	0.0030005	0.197269		26	26	33.1	28.3122	28.328	28.2848	28.2752	28.0707	28.0665	28.4073	28.5099	28.4383	28.4632	28.3866	28.3798
B9EJR8	Dynein assembly factor 5, axonemal	Dnaaf5	-0.119178	0.0240557	0.383577		14	14	24	25.9925	25.9269	25.9015	25.9226	25.9638	26.1079	25.8032	25.9106	25.9039	25.9193	25.7141	25.8491
Q69Z23	Dynein heavy chain 17, axonemal	Dnah17	0.333114	0.177645	0.175488		5	5	1.5	28.2831	28.1619	27.7665	27.615	27.3988	27.0902	28.0437	27.406	28.2747	28.1156	28.1419	28.3324
P63168	Dynein light chain 1, cytoplasmic	Dynll1	1.64159	0.0241479	0.0102483		2	1	37.1	30.088	30.1696	30.1228	29.9798	27.1976	27.2002	30.5332	30.4351	31.0365	31.0142	30.7128	30.8758
Q9D0M5	Dynein light chain 2, cytoplasmic	Dynll2	1.54359	0.047993	0.0152401		2	1	37.1	27.1713	27.3773	27.1764	27.3988	24.2187	24.1494	27.5889	27.3786	28.3842	28.3873	27.2115	27.803
P62627	Dynein light chain roadblock-type 1	Dynlrb1	1.35943	0.019688	0.0115091		5	5	70.8	28.6562	28.4141	28.4783	28.4518	26.1625	26.2611	28.8563	29.045	29.1643	29.027	29.049	29.4389
P51807	Dynein light chain Tctex-type 1	Dynlt1	0.870332	0.0266953	0.0237226		5	5	79.6	30.2194	30.3854	30.3741	30.5009	28.9426	28.8435	30.3875	30.4272	31.0667	30.8892	30.7154	31.0019
P56387	Dynein light chain Tctex-type 3	Dynlt3	0.802327	0.00546306	0.0168192		4	4	78.4	26.3357	26.1178	26.5995	26.4641	25.2758	25.6375	26.6947	26.5836	26.9123	26.8471	27.0786	27.1281
Q91WZ8	Dysbindin	Dtnbp1	-0.0671876	0.52607	0.633471		3	3	9.4	23.546	23.5043	23.5035	23.5572	23.6021	23.4395	23.2873	23.8571	23.2787	23.5231	23.2186	23.5847
Q9ESD7	Dysferlin	Dysf	-0.374778	0.00121888	0.0666196		26	25	17.9	26.7832	26.8834	26.8236	26.8588	27.1907	27.2311	26.6331	26.5238	26.5039	26.5799	26.6245	26.6568
Q8K135	Dyslexia-associated protein KIAA0319-like protein	Kiaa0319l	-0.314482	0.0135801	0.115138		4	4	4.4	23.597	23.5768	24.0759	23.9386	23.7678	23.642	23.3422	23.6922	23.2405	23.4929	23.5404	23.4029
Q91ZU6	Dystonin	Dst	-0.652415	0.000618689	0.0172894		22	19	4.5	29.0041	29.0892	29.0293	29.1489	28.8422	28.8889	28.3302	28.3606	27.9805	28.0413	28.7198	28.6558
Q62165	Dystroglycan	Dag1	-0.363559	0.00107795	0.0692975		16	16	24.4	28.2992	28.2239	28.6946	28.5127	28.657	28.5623	28.2153	28.0917	28.114	28.1218	28.1031	28.1224
P11531	Dystrophin	Dmd	-0.197433	0.17894	0.282215		7	7	2.6	24.3328	24.4177	24.5541	24.6657	24.9498	24.7175	24.6413	24.5412	24.1096	24.1301	24.3553	24.6755
Q8CHI8	E1A-binding protein p400	Ep400	-0.669819	0.092172	0.0599499		3	3	1.6	23.253	22.4865	23.0966	22.6074	22.5571	22.7052	22.5914	22.5836	20.4842	22.0751	22.383	22.5696
Q6ZPJ3	E2/E3 hybrid ubiquitin-protein ligase UBE2O	Ube2o	-0.0511583	0.462934	0.686032		20	20	25.2	27.1101	27.3772	27.2385	26.9657	27.1747	27.1896	27.0774	27.0089	27.2012	27.2585	27.1252	27.0774
Q91VT1	E3 SUMO-protein ligase NSE2	Nsmce2	-0.342714	0.458009	0.275854		3	3	15.8	26.7997	26.8428	26.3227	26.4196	25.8063	26.3375	25.8475	24.1013	26.6751	26.698	26.549	26.6014
O88907	E3 SUMO-protein ligase PIAS1	Pias1	-0.576941	0.0010468	0.0245869		4	3	9.2	24.199	24.2101	23.9413	24.2846	24.6914	24.5385	23.5475	23.8846	23.7589	23.7973	23.5331	23.8819
Q9ERU9	E3 SUMO-protein ligase RanBP2	Ranbp2	-0.408235	0.00402847	0.0630936		61	61	31.7	29.5157	29.4982	29.5257	29.5146	29.5682	29.6597	29.2499	29.3194	28.7804	28.8248	29.343	29.3153
Q61510	E3 ubiquitin/ISG15 ligase TRIM25	Trim25	-0.00712554	0.945551	0.959264		13	13	28.1	27.0318	26.9766	27.1888	27.1127	27.1444	27.4654	27.1512	27.4292	26.9321	26.9673	27.219	27.1781
Q9R049	E3 ubiquitin-protein ligase AMFR	Amfr	0.087863	0.802688	0.691328		2	2	4.5	21.8928	20.8312	20.6815	20.9878	21.9652	21.9076	21.8165	21.7569	21.5791	21.715	20.2912	21.6345
Q9Z1K5	E3 ubiquitin-protein ligase ARIH1	Arih1	-0.0173184	0.843818	0.898399		12	12	35.5	27.431	27.4369	27.2145	27.3195	27.2932	27.281	27.1687	27.5351	27.0894	27.1766	27.4978	27.4045
Q9Z1K6	E3 ubiquitin-protein ligase ARIH2	Arih2	-0.0354554	0.773953	0.803763		7	7	15.7	25.9705	25.9737	25.9432	26.0467	25.9891	26.2061	26.0981	26.3991	25.6601	25.9242	25.713	26.1221
Q5DTM8	E3 ubiquitin-protein ligase BRE1A	Rnf20	0.179906	0.0574551	0.270575		19	18	29	27.6979	27.6615	27.5797	27.5637	27.1954	27.3659	27.6791	27.7179	27.7264	27.7701	27.6884	27.5616
Q3U319	E3 ubiquitin-protein ligase BRE1B	Rnf40	0.273197	0.0303162	0.157179		16	15	24.7	26.8618	26.9078	26.8191	26.8542	26.4021	26.3708	26.8913	26.9455	27.1049	27.0835	26.8697	26.9601
P22682	E3 ubiquitin-protein ligase CBL	Cbl	0.0733264	0.531219	0.615107		11	10	17.4	25.887	25.8549	25.9278	25.9337	25.379	25.43	25.7251	25.808	25.7479	25.9755	25.7242	25.8718
Q3TTA7	E3 ubiquitin-protein ligase CBL-B	Cblb	0.457719	0.182645	0.1281		3	2	4.4	21.3509	21.2968	21.4191	21.4791	21.3367	21.1659	22.8694	22.6761	21.1239	21.6115	21.175	21.339
Q7TPV2	E3 ubiquitin-protein ligase DZIP3	Dzip3	-0.236899	0.0644476	0.206426		3	3	3	22.8892	23.0784	22.4874	22.7942	22.9525	23.0031	22.6342	22.3395	22.8296	22.5433	22.613	22.8238
Q69ZR2	E3 ubiquitin-protein ligase HECTD1	Hectd1	-0.858359	9.67284e-06	0.00620408	+	29	29	14.7	27.606	27.5397	27.748	27.6958	27.796	27.6952	26.8507	26.902	26.6625	26.433	27.0978	26.9847
Q3U487	E3 ubiquitin-protein ligase HECTD3	Hectd3	-0.112632	0.346223	0.470966		8	8	12.9	25.253	25.5179	25.453	25.6073	25.6281	25.8738	25.4845	25.7832	25.3242	25.3514	25.252	25.4621
Q4U2R1	E3 ubiquitin-protein ligase HERC2	Herc2	-0.420797	0.143272	0.126019		5	5	1.3	22.9541	22.8102	23.3641	23.2026	22.5425	22.8145	23.0009	22.7635	21.763	21.9078	22.5547	23.1734
Q7TMY8	E3 ubiquitin-protein ligase HUWE1	Huwe1	-0.402545	0.0175512	0.0782849		53	53	18.6	28.2025	28.2369	28.276	28.2839	28.5557	28.5862	28.0951	28.1522	27.6066	27.5256	28.1509	28.1956
Q8C863	E3 ubiquitin-protein ligase Itchy	Itch	-0.121949	0.138093	0.407666		12	10	18.2	26.9374	26.987	26.7487	26.9208	26.7138	26.6921	26.5932	26.8003	26.8467	26.7767	26.505	26.7461
Q80UY2	E3 ubiquitin-protein ligase KCMF1	Kcmf1	-0.778896	0.252709	0.0999314		3	3	14.7	25.4653	25.2848	25.5522	25.6014	25.7718	25.5273	25.663	23.9519	25.124	21.946	25.8768	25.9676
Q6A009	E3 ubiquitin-protein ligase listerin	Ltn1	-0.324253	0.0125611	0.108974		6	6	3.3	23.6263	23.7763	23.4704	23.3999	23.7406	23.7713	23.2819	23.3202	23.1285	23.1456	23.2686	23.6944
Q3KNM2	E3 ubiquitin-protein ligase MARCH5	March5	0.0137857	0.88886	0.919726		4	4	22.3	24.8811	24.8306	24.7504	24.8324	25.0966	25.2776	24.9505	25.1811	24.9973	24.8862	24.8269	24.9094
O70583	E3 ubiquitin-protein ligase Midline-1	Mid1	-0.358892	0.609505	0.361098		3	3	5.9	20.3131	22.5151	22.3462	21.5078	18.8218	20.0371	20.4088	19.5997	20.1751	20.3309	22.0461	20.827
Q69ZF8	E3 ubiquitin-protein ligase MSL2	Msl2	0.103459	0.657985	0.583816		2	2	4.3	22.2463	22.0538	21.9785	22.0161	20.9185	22.2338	22.2046	21.5752	22.0094	21.9255	22.0877	22.2654
Q7TPH6	E3 ubiquitin-protein ligase MYCBP2	Mycbp2	-0.27155	0.157992	0.208486		8	8	2	25.4362	25.3588	25.4079	25.4231	25.2915	25.4551	25.5793	25.0668	24.6508	24.5973	25.5642	25.285
P46935	E3 ubiquitin-protein ligase NEDD4	Nedd4	-0.216586	0.00829067	0.195479		31	27	49.4	31.3287	31.3443	31.1325	31.1408	31.2257	31.4091	30.9773	31.0174	31.1794	31.2008	30.9724	30.9342
Q8CFI0	E3 ubiquitin-protein ligase NEDD4-like	Nedd4l	-0.0203794	0.767678	0.871535		15	11	20.4	28.3119	28.324	28.1677	28.2358	28.1509	28.2037	28.3063	28.1205	28.3751	28.3493	28.0586	28.0618
O55176	E3 ubiquitin-protein ligase Praja-1	Pja1	-0.0194327	0.873431	0.894677		4	4	9.7	23.3941	22.9989	23.3819	23.4026	23.2468	23.2361	23.1822	23.5174	23.0896	22.9439	23.2321	23.5789
Q80U04	E3 ubiquitin-protein ligase Praja-2	Pja2	-0.219073	0.0960794	0.235052		3	3	7.8	24.4038	24.3257	23.9013	24.3309	24.1921	24.495	23.9668	24.2836	24.2643	24.0013	24.0826	23.7356
Q9QXK2	E3 ubiquitin-protein ligase RAD18	Rad18	1.28431	0.124013	0.0361917		5	5	11.6	22.3809	21.9707	21.9537	22.5458	21.794	18.9072	24.6059	22.4463	24.3801	21.4809	21.932	22.4128
P97868	E3 ubiquitin-protein ligase RBBP6	Rbbp6	-0.160055	0.439366	0.411679		10	10	7.6	25.8241	25.6844	26.1039	26.0223	25.8167	25.7521	25.6095	25.9829	25.1977	25.155	26.231	26.067
P62878	E3 ubiquitin-protein ligase RBX1	Rbx1	0.52446	0.000350225	0.0270155		4	4	38	28.5474	28.9537	28.9579	28.701	28.4612	28.5421	29.235	29.2805	29.1462	29.0353	29.311	29.3021
Q9R1A8	E3 ubiquitin-protein ligase RFWD2	Rfwd2	0.125684	0.460533	0.472525		2	2	4.1	22.7116	22.7909	22.6628	22.7277	22.0146	22.2569	23.0176	22.3652	22.707	22.4678	22.842	22.519
O35730	E3 ubiquitin-protein ligase RING1	Ring1	0.0536801	0.797786	0.751986		4	2	14	23.0839	24.2994	23.8436	23.6373	23.6673	23.8129	23.7713	24.0409	24.1045	23.5039	23.3265	23.9195
Q9CQJ4	E3 ubiquitin-protein ligase RING2	Rnf2	-0.142885	0.388949	0.423846		7	5	28	28.2784	28.369	28.3336	28.3421	29.1244	28.9044	28.3671	28.6875	28.3197	28.3918	28.442	28.2865
Q9ET26	E3 ubiquitin-protein ligase RNF114	Rnf114	0.513869	0.00445103	0.039994		5	5	35.4	27.8478	27.7093	28.0373	27.8121	27.3894	27.1666	28.0426	28.382	28.1657	28.2416	28.1154	28.0985
Q91YL2	E3 ubiquitin-protein ligase RNF126	Rnf126	-0.110791	0.355897	0.477773		3	3	15.3	25.4955	25.4702	25.651	25.6152	25.5426	25.9724	25.6631	25.7031	25.1443	25.6054	25.5809	25.3853
Q9JI90	E3 ubiquitin-protein ligase RNF14	Rnf14	0.264769	0.279198	0.250856		3	3	6.6	22.3617	23.764	23.687	23.6769	23.618	23.8116	23.7529	23.8313	23.7464	23.8366	23.8081	23.5323
Q80XJ2	E3 ubiquitin-protein ligase RNF168	Rnf168	-0.570613	0.00208768	0.0279128		2	2	3.7	21.5943	21.5552	21.3951	21.4672	21.2174	21.0611	20.4731	20.5958	21.2128	20.83	20.7496	21.0052
Q9CY62	E3 ubiquitin-protein ligase RNF181	Rnf181	0.13072	0.366666	0.438822		6	6	44.8	28.0658	28.0567	28.4449	28.3493	28.7067	28.7332	28.3419	28.5965	28.3196	28.5114	28.6557	28.7158
E9Q555	E3 ubiquitin-protein ligase RNF213	Rnf213	-0.142989	0.501749	0.456765		28	28	7.2	25.6482	25.8364	26.1268	26.2155	26.6281	26.4268	26.2602	26.2138	25.3917	25.7805	26.1933	26.1845
Q6PDX6	E3 ubiquitin-protein ligase Rnf220	Rnf220	-1.75647	0.0451359	0.0135434		2	2	3.4	25.2136	24.9902	22.8195	24.2861	23.8357	23.7086	25.1019	23.4491	22.3549	21.6963	20.6415	21.0712
Q9QZR0	E3 ubiquitin-protein ligase RNF25	Rnf25	0.362337	0.0568662	0.116145		7	7	21.7	24.8306	24.8153	25.1612	25.1064	24.1721	24.5924	24.9485	25.308	25.1885	25.3412	24.8605	25.2053
Q924T7	E3 ubiquitin-protein ligase RNF31	Rnf31	0.108345	0.286037	0.469215		6	6	9.1	24.158	24.0157	24.3297	24.3549	23.9848	23.8712	24.3433	24.3911	24.098	24.1353	24.1025	24.2942
Q9CUN6	E3 ubiquitin-protein ligase SMURF1	Smurf1	-0.377046	0.481086	0.2751		2	2	2.9	27.0436	25.1733	27.0699	25.2298	27.2396	26.1816	26.4882	24.3593	26.0808	26.7491	26.12	25.8783
Q9DBY1	E3 ubiquitin-protein ligase synoviolin	Syvn1	-0.0298157	0.898629	0.869105		2	2	3.8	21.505	21.6031	21.5328	21.4243	22.0879	22.058	22.0598	22.2855	21.072	21.1868	21.7698	21.6584
Q8CH72	E3 ubiquitin-protein ligase TRIM32	Trim32	0.782565	0.0209219	0.0254567		6	6	13.1	24.5195	24.6399	24.822	24.7544	23.4265	23.2814	24.959	25.051	25.164	25.0159	24.9722	24.977
Q99PP7	E3 ubiquitin-protein ligase TRIM33	Trim33	0.0805365	0.430094	0.575163		13	13	14.1	27.1613	27.1432	27.2332	27.2718	26.7879	26.7548	27.2167	27.1791	27.0523	27.2091	27.1312	27.0471
Q80VI1	E3 ubiquitin-protein ligase TRIM56	Trim56	-0.393928	0.0812165	0.11306		7	7	14	26.4138	25.6517	26.507	26.447	26.8173	26.8362	26.4657	25.6976	26.0334	25.9456	26.0514	26.1157
G5E870	E3 ubiquitin-protein ligase TRIP12	Trip12	-0.344555	0.000127793	0.0682236		38	38	25.6	28.3765	28.4394	28.1021	28.1488	28.3329	28.2937	27.851	27.9393	27.995	27.9286	27.9576	27.9546
O88196	E3 ubiquitin-protein ligase TTC3	Ttc3	0.121385	0.224802	0.426957		3	3	2.6	25.3443	25.165	25.4534	25.3556	25.2518	25.1966	25.4059	25.542	25.5052	25.0189	25.5592	25.4637
Q6WKZ8	E3 ubiquitin-protein ligase UBR2	Ubr2	-0.581254	0.315734	0.150726		4	4	3.4	23.7891	23.1202	23.2535	23.2236	24.1191	24.0678	23.6153	24.2005	21.1924	21.6177	23.7937	23.6661
Q5U430	E3 ubiquitin-protein ligase UBR3	Ubr3	-0.0114644	0.889816	0.930286		2	2	1.3	23.0699	23.2041	23.0733	23.13	22.7863	23.076	23.1149	22.7857	23.1047	23.0974	23.1637	23.0045
A2AN08	E3 ubiquitin-protein ligase UBR4	Ubr4	-0.341198	0.0436704	0.119978		31	31	8.5	26.6737	26.5728	26.4319	26.3926	27.0903	26.946	26.4057	26.3875	26.0197	26.1165	26.552	26.5789
Q80TP3	E3 ubiquitin-protein ligase UBR5	Ubr5	-0.176412	0.0307733	0.264695		17	17	7.9	26.2197	25.9915	25.8837	25.9091	26.0449	26.0649	25.6051	25.8988	25.8543	25.8504	25.9444	25.9024
Q8VDF2	E3 ubiquitin-protein ligase UHRF1	Uhrf1	-0.339122	0.00230441	0.084706		18	18	31.3	28.2086	28.1074	27.8602	27.828	27.725	27.7577	27.6604	27.5961	27.5273	27.5189	27.5431	27.6063
Q7TMI3	E3 ubiquitin-protein ligase UHRF2	Uhrf2	0.0586096	0.304984	0.636071		9	9	16.8	26.1161	26.1198	26.0813	26.1048	25.9526	25.9716	26.232	26.1088	25.9689	26.0107	26.2265	26.1509
Q60989	E3 ubiquitin-protein ligase XIAP	Xiap	0.243813	0.0112487	0.168487		5	5	15.3	24.3727	24.5833	24.3705	24.3996	24.4278	24.152	24.5923	24.4785	24.8189	24.7662	24.5635	24.5493
Q62511	E3 ubiquitin-protein ligase ZFP91	Zfp91	-1.12553	8.25475e-06	0.00348148	+	2	2	3.8	23.6952	23.7509	23.4477	23.6403	24.1196	24.2206	22.5722	22.8839	22.8202	22.6672	22.4958	22.6818
Q71FD5	E3 ubiquitin-protein ligase ZNRF2	Znrf2	0.410401	0.013041	0.0722391		5	5	39.5	25.6004	25.2242	25.3899	25.5745	24.8208	24.9033	25.6661	25.7073	25.6716	25.6424	25.6603	25.6279
Q8CCJ3	E3 UFM1-protein ligase 1	Ufl1	-0.0331459	0.435463	0.773222		18	18	30.8	26.98	27.0509	26.929	26.9923	26.8017	26.9107	26.9348	26.8348	26.9121	26.8702	26.9339	26.9798
Q8BL66	Early endosome antigen 1	Eea1	0.202225	0.139594	0.266077		31	31	27.4	28.5841	28.5299	28.9705	28.9604	28.234	28.3419	28.791	28.8261	28.8228	28.8359	28.7899	28.7684
Q05BC3	Echinoderm microtubule-associated protein-like 1	Eml1	0.158568	0.0970313	0.31888		14	12	22.4	27.0622	27.0549	27.1265	27.0377	26.7111	26.7829	27.105	27.0909	27.215	27.3143	27.0341	26.9673
Q7TNG5	Echinoderm microtubule-associated protein-like 2	Eml2	0.115161	0.0445181	0.40235		12	12	26.2	28.1032	28.1812	28.1306	28.1454	28.0969	28.0249	28.0767	28.2039	28.3736	28.3432	28.1793	28.1963
Q8VC03	Echinoderm microtubule-associated protein-like 3	Eml3	-0.166309	0.750964	0.570386		3	3	5.6	24.1189	23.7865	21.6697	23.8234	24.4085	24.1932	22.0249	23.958	23.9128	23.8802	23.6859	23.5405
Q3UMY5	Echinoderm microtubule-associated protein-like 4	Eml4	-0.0936947	0.187408	0.49419		25	23	36.6	29.0872	29.0606	28.9134	28.8634	28.8588	29.0704	28.9735	28.9547	28.9523	28.9458	28.7846	28.6806
P55772	Ectonucleoside triphosphate diphosphohydrolase 1	Entpd1	-0.215263	0.0684472	0.229569		2	2	6.9	21.6878	21.6337	21.8542	21.8832	21.6759	21.7615	21.1642	21.5672	21.5407	21.4173	21.8807	21.6347
Q9WUZ9	Ectonucleoside triphosphate diphosphohydrolase 5	Entpd5	-0.296299	0.0722988	0.160207		7	7	26	28.4581	28.5128	29.2113	29.1594	29.1906	28.9565	28.7435	28.5131	28.5085	28.5518	28.7224	28.6716
P06802	Ectonucleotide pyrophosphatase/phosphodiesterase family member 1	Enpp1	-0.626366	0.29401	0.133409		2	2	2.5	22.1683	22.1401	23.7699	23.3162	22.377	21.127	22.3934	22.4944	22.3792	20.4678	22.7598	20.6456
Q9R1E6	Ectonucleotide pyrophosphatase/phosphodiesterase family member 2	Enpp2	-0.186894	0.136723	0.284262		3	3	4.2	24.2058	23.8008	24.059	23.9697	23.966	23.7734	23.6427	23.7161	23.9803	24.1419	23.6065	23.5659
Q6DYE8	Ectonucleotide pyrophosphatase/phosphodiesterase family member 3	Enpp3	-0.224228	0.254068	0.275176		2	2	2.6	21.5414	21.5214	22.6267	22.0687	21.7656	21.9568	21.7698	21.6104	21.663	21.4317	21.6544	22.006
Q9EQG7	Ectonucleotide pyrophosphatase/phosphodiesterase family member 5	Enpp5	-0.413813	0.0221944	0.0780625		2	2	5	23.3137	23.5136	23.5406	23.5364	23.9417	23.6271	23.4316	23.5222	22.9326	22.6951	23.1188	23.29
Q80TA9	Ectopic P granules protein 5 homolog	Epg5	0.202028	0.660802	0.47312		2	2	0.9	21.8932	22.2659	22.1291	22.5922	23.0657	20.9975	23.2839	22.9255	21.003	22.8338	21.8082	22.3015
Q9D4J1	EF-hand domain-containing protein D1	Efhd1	0.372953	0.0464418	0.106641		7	5	41.2	26.0908	25.9969	26.7768	26.7297	26.2948	25.876	26.5863	26.5846	26.5531	26.6524	26.8911	26.7352
Q9D8Y0	EF-hand domain-containing protein D2	Efhd2	0.326772	0.0277563	0.119008		10	8	37.9	29.4476	29.4639	29.7075	29.6341	28.9429	29.1575	29.6264	29.8578	29.7888	29.7904	29.6779	29.5728
Q8BYW9	EGF domain-specific O-linked N-acetylglucosamine transferase	Eogt	-0.298813	0.0031789	0.110416		6	6	11.8	25.5644	25.6077	25.3243	25.6325	25.4629	25.3842	25.0744	25.4287	25.2738	25.1905	25.1811	25.0347
Q9WVJ9	EGF-containing fibulin-like extracellular matrix protein 2	Efemp2	-0.394291	0.0335686	0.0915468		5	5	15.3	26.1503	25.961	25.5286	25.5209	26.1329	26.0048	25.3645	25.2718	25.5476	25.5045	25.2643	25.9801
Q91YE3	Egl nine homolog 1	Egln1	0.689835	1.23927e-05	0.0103011		5	5	17	24.2592	24.389	24.1713	24.3156	24.0485	23.9276	24.774	25.02	24.6937	24.8574	24.9523	24.9528
Q69ZW3	EH domain-binding protein 1	Ehbp1	-0.794867	0.00098466	0.012382		2	2	1.9	22.2798	22.0188	22.4076	22.296	22.157	22.4747	21.9936	21.3396	21.7621	21.084	21.6605	21.025
Q99MS7	EH domain-binding protein 1-like protein 1	Ehbp1l1	0.410772	0.258827	0.171015		2	2	1.7	22.495	22.5267	22.2603	22.3944	22.6465	20.8554	22.3426	23.2982	22.1976	22.345	23.2172	22.2424
Q9WVK4	EH domain-containing protein 1	Ehd1	-0.0741606	0.099064	0.55018		32	21	77.5	30.5489	30.5994	30.5776	30.5861	30.7257	30.6546	30.3989	30.607	30.5769	30.5957	30.5217	30.5472
Q8BH64	EH domain-containing protein 2	Ehd2	0.163971	0.00600338	0.268262		18	16	46	27.6438	27.525	27.4008	27.5373	27.5188	27.5128	27.5458	27.7973	27.6784	27.6653	27.6825	27.7532
Q9QXY6	EH domain-containing protein 3	Ehd3	-0.299249	0.00613043	0.115955		23	12	58.9	27.9052	27.8428	28.0262	28.0558	28.1555	28.1629	27.7577	28.0421	27.5641	27.6503	27.6516	27.687
Q9EQP2	EH domain-containing protein 4	Ehd4	-0.408143	3.62696e-05	0.0429107		19	15	38.4	28.602	28.593	28.6864	28.5787	28.7331	28.5502	27.9998	28.3782	28.2249	28.1933	28.2691	28.2293
Q9CR70	EKC/KEOPS complex subunit Lage3	Lage3	0.347839	0.00208731	0.079651		4	4	47.3	27.6742	27.9754	27.8124	27.9898	27.9774	27.9901	28.3818	28.3008	28.149	28.2311	28.0031	28.4404
Q8QZZ7	EKC/KEOPS complex subunit Tprkb	Tprkb	0.0495005	0.808833	0.769677		4	4	33.1	27.4047	27.4225	26.385	26.8411	27.4844	27.477	27.0954	27.5057	27.205	27.2521	26.9871	27.2664
P70372	ELAV-like protein 1	Elavl1	0.430356	0.00341095	0.0553292		15	15	54.6	32.7859	32.7414	32.4887	32.5818	32.2136	32.2573	32.7454	32.978	33.0539	33.1209	32.8445	32.9082
Q60899	ELAV-like protein 2	Elavl2	-1.26204	3.46578e-05	0.00322449	+	3	1	8.6	25.3163	25.2156	24.8828	25.1808	25.5267	25.2263	23.951	24.5513	23.9875	23.6273	24.18	23.4791
O88343	Electrogenic sodium bicarbonate cotransporter 1	Slc4a4	1.42093	7.54254e-06	0.00246154	+	11	11	14.7	25.8737	25.4512	26.1742	26.1323	26.616	26.4174	27.6022	27.5669	27.4807	27.533	27.4975	27.51
Q99LC5	Electron transfer flavoprotein subunit alpha, mitochondrial	Etfa	0.044295	0.511511	0.720858		13	13	60.1	32.8046	32.8533	32.9246	33.0592	32.8748	32.8534	32.7334	32.9168	33.0737	33.0911	32.8832	32.9375
Q9DCW4	Electron transfer flavoprotein subunit beta	Etfb	0.00450834	0.949414	0.972321		10	10	42.7	32.3759	32.3379	32.5204	32.6701	32.3488	32.3591	32.2451	32.5665	32.4501	32.4613	32.4479	32.4682
Q921G7	Electron transfer flavoprotein-ubiquinone oxidoreductase, mitochondrial	Etfdh	-0.122765	0.211772	0.421568		14	14	31.5	28.5065	28.6826	29.0106	29.0191	28.8426	28.9356	28.7098	28.8995	28.6749	28.6262	28.6484	28.7018
Q99MI1	ELKS/Rab6-interacting/CAST family member 1	Erc1	-0.249175	0.0029783	0.150294		21	18	22.3	27.4109	27.4219	27.5658	27.6593	27.267	27.4171	27.3311	27.267	27.153	27.1966	27.1624	27.137
P10126	Elongation factor 1-alpha 1	Eef1a1	-0.239829	1.59333e-05	0.133163		27	14	68.8	35.7609	35.7324	35.7773	35.8056	35.7115	35.6796	35.4739	35.4309	35.4866	35.4836	35.5974	35.5558
P62631	Elongation factor 1-alpha 2	Eef1a2	-0.131989	0.304879	0.422117		17	4	39.5	24.7081	24.5615	24.6196	24.5034	24.7405	24.1771	24.232	24.341	24.517	24.1368	24.5897	24.7017
O70251	Elongation factor 1-beta	Eef1b	0.451454	0.0474764	0.0799131		12	10	66.7	32.9422	32.7515	32.8608	32.8198	32.0691	31.9963	32.8453	32.7698	33.391	33.2556	32.91	32.9767
P57776	Elongation factor 1-delta	Eef1d	0.0154616	0.880257	0.912485		17	15	57.3	33.7146	33.6433	33.5309	33.4667	33.2625	33.2437	33.3024	33.5276	33.421	33.3884	33.6076	33.7074
Q9D8N0	Elongation factor 1-gamma	Eef1g	0.0923049	0.0331354	0.469163		23	23	68.6	32.7535	32.8034	32.7492	32.7582	32.6259	32.643	32.7889	32.8755	32.8976	32.7981	32.7661	32.7608
P58252	Elongation factor 2	Eef2	0.123144	0.0692803	0.388169		48	48	66.6	34.8608	34.8319	34.6895	34.6194	34.6574	34.5973	34.8245	34.8488	34.924	34.9498	34.7575	34.6906
Q8K0D5	Elongation factor G, mitochondrial	Gfm1	-0.0865784	0.477791	0.566773		19	19	32.1	28.6055	28.5331	28.7214	28.8096	28.1731	28.1489	28.4068	28.3605	28.5109	28.4913	28.3417	28.361
Q9CZR8	Elongation factor Ts, mitochondrial	Tsfm	0.259711	0.0224363	0.163252		9	9	43.8	29.9254	29.9971	29.9882	29.9731	29.5809	29.5582	29.8837	30.1188	30.2022	30.1454	30.1189	30.1121
Q8C0D5	Elongation factor Tu GTP-binding domain-containing protein 1	Eftud1	-0.0722141	0.241996	0.576564		21	21	28.9	27.3548	27.2726	27.2698	27.2797	27.0985	27.2653	27.3877	27.2358	27.1612	27.0625	27.1398	27.1204
Q8BFR5	Elongation factor Tu, mitochondrial	Tufm	-0.0842838	0.206408	0.528667		17	17	49.6	31.222	31.2665	31.4525	31.4974	31.3858	31.257	31.1934	31.3151	31.3873	31.3449	31.2079	31.1269
Q7TT37	Elongator complex protein 1	Ikbkap	-0.127738	0.0636916	0.37462		38	38	37.4	29.3846	29.4517	29.3097	29.3763	29.2772	29.2928	29.2471	29.2495	29.273	29.4187	29.0867	29.0509
Q91WG4	Elongator complex protein 2	Elp2	0.113211	0.22969	0.44615		19	19	30.9	28.434	28.3929	28.1878	28.2359	28.0447	28.0245	28.3406	28.4155	28.4534	28.4485	28.1989	28.1423
Q9CZX0	Elongator complex protein 3	Elp3	0.0476484	0.470027	0.702722		17	17	40.2	29.2934	29.3338	29.1185	29.144	29.0685	29.0586	29.1636	29.3851	29.0733	29.2477	29.219	29.214
Q9ER73	Elongator complex protein 4	Elp4	0.160919	0.118797	0.320549		11	11	31	26.2269	26.1319	26.0496	26.0153	25.8021	25.8045	26.0447	26.4036	26.1842	26.1064	25.9867	26.2702
Q99L85	Elongator complex protein 5	Elp5	0.413918	0.00125275	0.0535774		5	5	29.3	26.4946	26.558	26.6503	26.627	26.2066	26.3578	26.7816	26.8953	26.9028	26.8551	26.7621	27.1811
Q8BK75	Elongator complex protein 6	Elp6	0.858836	0.00338951	0.0137183		7	7	44.7	25.5757	25.7677	24.8157	24.9498	24.7522	24.7222	25.9123	26.0666	26.3748	26.1361	25.4891	25.7574
P21995	Embigin	Emb	-0.367407	0.613446	0.361323		2	2	7.9	23.5151	23.2616	23.4035	23.3652	21.3261	22.2927	23.73	23.6659	23.2476	23.125	20.6491	20.542
O08579	Emerin	Emd	-0.892444	0.000158773	0.00775796	+	11	11	57.5	30.1641	30.0764	29.7222	29.7794	30.0288	29.9496	28.7417	28.8236	28.9066	28.9371	29.4694	29.4875
Q99K41	EMILIN-1	Emilin1	-0.0930061	0.0145702	0.459879		24	24	34.3	30.4759	30.3989	30.3798	30.4101	30.2765	30.316	30.2897	30.3209	30.2984	30.2981	30.2477	30.2443
P59900	EMILIN-3	Emilin3	0.593302	0.00327472	0.0275763		3	3	7.4	22.7472	22.7182	22.5832	22.6018	22.4097	22.3177	22.7974	22.8335	23.359	22.9782	23.3237	23.6456
P70429	Ena/VASP-like protein	Evl	0.368369	0.0136965	0.088205		7	7	22.9	26.0891	26.1436	26.0404	25.8488	25.4866	25.6842	26.1855	26.55	26.205	26.2876	26.1151	26.1597
Q63961	Endoglin	Eng	-0.0749505	0.316358	0.575953		6	6	13.8	25.3635	25.548	25.6973	25.7696	25.8097	25.7078	25.6185	25.6282	25.4973	25.6043	25.5668	25.5309
Q8C522	Endonuclease domain-containing 1 protein	Endod1	-0.440049	0.373859	0.207877		3	3	12	22.9395	23.2104	23.6482	23.0224	24.1933	24.3095	23.8828	23.3041	23.482	23.4783	23.4105	21.1254
O08600	Endonuclease G, mitochondrial	Endog	0.47371	8.61885e-06	0.0259664		9	9	43.9	27.2996	27.2318	27.2619	27.3853	27.1233	27.1532	27.6151	27.7809	27.8372	27.647	27.6144	27.8025
Q62420	Endophilin-A1	Sh3gl2	-0.254232	0.604715	0.403791		5	4	19	23.288	23.1799	23.4265	23.6452	24.245	25.4881	24.4554	24.0274	22.4865	22.8595	23.8847	24.0336
Q62419	Endophilin-A2	Sh3gl1	0.00701936	0.903826	0.95559		13	12	50.3	28.8242	28.8741	28.731	28.6632	28.8973	28.7393	28.6793	28.7048	28.8045	28.7462	28.9222	28.9142
Q9JK48	Endophilin-B1	Sh3glb1	-0.211947	0.0753106	0.235701		7	7	22.2	27.9221	28.1094	28.3883	28.1873	28.4928	28.5834	28.0123	28.0188	28.1262	28.1053	27.9823	28.1666
Q8R3V5	Endophilin-B2	Sh3glb2	0.354106	0.000897628	0.0721894		9	9	29.2	27.0668	27.0652	26.9862	27.053	26.8513	26.8001	27.2259	27.5322	27.3256	27.4409	27.1311	27.2915
Q9EQH2	Endoplasmic reticulum aminopeptidase 1	Erap1	-0.210623	0.0200687	0.213417		19	19	24.8	27.4402	27.4027	27.6431	27.6644	27.6174	27.6201	27.3531	27.3266	27.4919	27.5578	27.2116	27.1831
Q8VEH8	Endoplasmic reticulum lectin 1	Erlec1	0.0304511	0.887096	0.861104		6	6	16.1	25.6164	25.588	25.8324	25.5896	25.3825	25.3247	25.7789	24.6405	25.7295	26.0051	25.6763	25.686
A2AJ15	Endoplasmic reticulum mannosyl-oligosaccharide 1,2-alpha-mannosidase	Man1b1	0.172832	0.427854	0.390632		8	8	16.7	25.9473	25.8778	25.9369	26.1907	25.0233	25.0712	25.8478	25.8392	25.9218	26.0156	25.6537	25.8061
Q3UVK0	Endoplasmic reticulum metallopeptidase 1	Ermp1	0.91005	2.89031e-05	0.00617722	+	6	6	8.5	24.4603	24.2674	24.5043	24.4065	25.1127	24.6782	25.4366	25.533	25.4221	25.6317	25.405	25.4614
P57759	Endoplasmic reticulum resident protein 29	Erp29	0.176883	0.0273897	0.262611		10	10	50.4	30.8919	31.146	30.8512	30.8929	30.7203	30.8501	30.9593	31.0299	31.1675	31.1964	31.053	31.0075
Q9D1Q6	Endoplasmic reticulum resident protein 44	Erp44	0.0824213	0.0922992	0.518652		15	15	43.3	30.2059	30.2529	30.2429	30.1777	30.3589	30.1665	30.2908	30.4422	30.3942	30.2835	30.2327	30.256
Q9DC16	Endoplasmic reticulum-Golgi intermediate compartment protein 1	Ergic1	0.441519	0.00425541	0.053744		7	7	34.8	27.7351	27.6918	27.1995	27.2694	27.8838	27.6744	28.0671	28.0489	27.8228	27.9868	28.0686	28.1088
Q9CR89	Endoplasmic reticulum-Golgi intermediate compartment protein 2	Ergic2	0.412904	0.00923419	0.0683193		5	5	21.2	25.0193	25.1425	24.7939	24.736	24.8053	24.8215	25.3397	25.6221	25.4312	25.3865	25.194	24.8225
Q9CQE7	Endoplasmic reticulum-Golgi intermediate compartment protein 3	Ergic3	-1.21428	0.0391493	0.017496		2	2	7.6	23.0141	22.8981	23.4289	23.4586	23.9951	23.8384	24.0264	21.6261	23.3776	21.6332	21.1434	21.5409
P08113	Endoplasmin	Hsp90b1	-0.208877	0.00258742	0.194922		47	45	57	34.8863	34.9126	34.706	34.7038	34.7922	34.7828	34.5439	34.5731	34.6941	34.705	34.5509	34.4636
Q8R418	Endoribonuclease Dicer	Dicer1	-0.0122903	0.881503	0.925273		12	12	8.2	25.2945	25.49	25.3314	25.1477	25.241	25.2959	25.4958	25.3636	25.3201	25.3296	25.1926	25.025
Q91V98	Endosialin	Cd248	-0.315066	0.0274181	0.125494		3	3	4.1	23.9086	23.8245	24.2107	24.2368	24.1712	23.8823	23.6403	23.4046	24.128	23.7529	23.699	23.719
Q925F2	Endothelial cell-selective adhesion molecule	Esam	-0.306992	0.129928	0.174549		4	4	15.5	24.812	24.7628	25.1981	25.3634	24.75	24.93	24.9358	24.0506	24.6175	24.4909	24.7405	25.139
Q9JMG1	Endothelial differentiation-related factor 1	Edf1	0.361291	0.00624163	0.0825663		2	2	18.2	29.7893	29.6581	29.5325	29.5899	29.5564	29.5442	29.8706	29.7527	29.8278	29.8387	30.3039	30.2443
Q4PZA2	Endothelin-converting enzyme 1	Ece1	-0.380614	0.00165915	0.0662135		8	8	16.8	25.3417	25.442	25.3888	25.427	25.2054	25.2899	24.9107	24.6211	25.1142	25.1838	25.0464	24.9349
Q80Z60	Endothelin-converting enzyme 2	Ece2	0.152898	0.776091	0.601951		2	2	3.3	23.952	24.2988	23.5225	23.7077	20.9862	23.4025	23.2614	22.6827	23.6104	24.0398	23.3031	23.8897
Q8BPU7	Engulfment and cell motility protein 1	Elmo1	0.735059	0.0281531	0.032095		11	9	22.1	24.4208	24.354	25.2238	25.3116	23.7448	24.0481	25.3236	24.693	25.2506	25.343	25.6464	25.2569
Q8BHL5	Engulfment and cell motility protein 2	Elmo2	0.0963119	0.509608	0.549217		15	13	32.5	27.2358	26.9064	26.416	26.5045	26.9244	26.9495	26.9631	26.9728	26.6497	26.8196	27.0443	27.0652
Q8K2D3	Enhancer of mRNA-decapping protein 3	Edc3	0.280695	0.0201909	0.143667		9	9	25.6	25.2616	25.2942	25.2252	25.3005	25.4188	25.1897	25.3904	25.8555	25.4199	25.8776	25.4378	25.393
Q3UJB9	Enhancer of mRNA-decapping protein 4	Edc4	-0.00831922	0.883163	0.946474		31	31	39.7	29.1194	29.1605	29.036	29.0945	28.9362	29.0964	28.9645	29.0621	29.1603	29.234	28.9975	28.9748
Q8C9X6	Enhancer of polycomb homolog 1	Epc1	0.0273396	0.836596	0.852249		3	3	4.4	21.8995	22.3614	22.0742	21.9481	21.8902	21.7357	21.9631	21.9768	21.9522	22.1567	22.3605	21.6638
P84089	Enhancer of rudimentary homolog	Erh	1.39124	0.0190399	0.0109583		4	4	43.3	31.1438	31.0563	31.056	31.0012	28.7523	28.7235	31.6967	31.2956	31.6245	31.747	31.8461	31.8706
Q8BGB7	Enolase-phosphatase E1	Enoph1	0.396955	1.25073e-05	0.0434878		7	7	40.9	29.3356	29.3913	29.3085	29.2191	29.1682	29.2007	29.6137	29.7459	29.6518	29.7866	29.5536	29.6535
P42125	Enoyl-CoA delta isomerase 1, mitochondrial	Eci1	0.159017	0.0936951	0.317268		9	9	45.7	31.19	31.1022	31.1981	31.3706	31.1357	30.8553	31.2265	31.2888	31.4863	31.4166	31.2344	31.1533
Q9WUR2	Enoyl-CoA delta isomerase 2, mitochondrial	Eci2	-0.556342	0.0231562	0.048324		12	9	45	28.1843	28.0024	28.0649	28.1065	29.0552	28.9622	27.9656	28.0626	27.7774	27.8503	27.8179	27.5638
Q3TLP5	Enoyl-CoA hydratase domain-containing protein 2, mitochondrial	Echdc2	0.0440591	0.671624	0.745313		7	7	31.1	27.951	28.007	28.391	28.4302	27.9065	27.9587	28.0626	28.1818	28.1656	28.1815	28.2415	28.0759
Q9D7J9	Enoyl-CoA hydratase domain-containing protein 3, mitochondrial	Echdc3	0.255337	0.0391967	0.176826		6	6	31.3	26.5773	26.7236	27.0254	27.1538	26.7669	26.9095	26.8663	27.2395	27.2607	27.2215	26.9943	27.1063
Q8BH95	Enoyl-CoA hydratase, mitochondrial	Echs1	0.341312	0.00468087	0.0891013		15	15	64.8	31.9711	31.967	32.3593	32.2978	31.9365	31.8432	32.2775	32.5361	32.3657	32.4755	32.3645	32.4034
O88735	Ensconsin	Map7	0.309954	0.00690811	0.11038		4	4	7.7	24.5243	24.5673	24.6727	24.7403	24.1555	24.451	24.8132	24.9929	24.7438	24.7595	24.8409	24.8206
P97425	Eosinophil cationic protein 2	Ear2	0.00605551	0.97985	0.973852		3	3	25.6	24.6375	24.6337	25.4597	25.1818	25.1289	24.1629	24.6301	24.5846	25.3004	25.1945	24.5819	24.9494
P54763	Ephrin type-B receptor 2	Ephb2	-0.189749	0.104296	0.271678		9	9	11.3	25.0564	25.0749	24.941	25.0456	24.9555	24.9424	25.2301	24.5343	24.9094	24.8915	24.6909	24.6212
P54754	Ephrin type-B receptor 3	Ephb3	-0.407026	0.0566779	0.0985608		3	1	4.3	22.7706	22.2775	22.2709	22.1797	22.4242	23.0174	22.1643	22.0498	22.0699	21.5264	22.1614	22.5265
P54761	Ephrin type-B receptor 4	Ephb4	-0.189504	0.0489641	0.254437		8	6	10.1	25.3813	25.4694	25.3324	25.4308	25.4407	25.5977	25.3206	25.4116	25.4195	25.3249	25.0513	24.9875
O08543	Ephrin-A5	Efna5	1.31459	0.101026	0.0297342		2	2	20.2	20.24	21.4332	22.5142	24.4282	23.7419	24.1048	24.3435	24.5461	24.3996	24.6234	23.2477	23.1895
P52795	Ephrin-B1	Efnb1	0.0233227	0.728952	0.85206		7	6	38.8	27.4006	27.423	27.3619	27.5545	27.2005	27.176	27.2671	27.3601	27.4799	27.4276	27.365	27.3567
P52800	Ephrin-B2	Efnb2	-0.238211	0.284417	0.271937		5	4	22.6	24.5131	24.7936	24.8097	24.9736	25.0609	24.1992	24.6024	23.9048	24.4529	24.2224	24.6376	25.1007
O35393	Ephrin-B3	Efnb3	-0.403044	0.00594659	0.0675401		3	3	11.2	24.803	24.8245	24.587	24.9103	24.5778	24.5871	24.4109	24.7033	23.9864	24.1565	24.3212	24.2931
Q01279	Epidermal growth factor receptor	Egfr	0.194145	0.233636	0.303012		8	8	9.4	25.0625	25.2271	25.0974	24.8242	25.0959	25.2742	24.7161	25.3057	25.4926	25.3412	25.7265	25.164
Q08509	Epidermal growth factor receptor kinase substrate 8	Eps8	0.13437	0.390862	0.438213		11	11	19	24.7713	25.0344	25.2548	25.4805	25.5107	25.5991	25.5126	25.404	25.3905	25.1229	25.3656	25.6614
Q99K30	Epidermal growth factor receptor kinase substrate 8-like protein 2	Eps8l2	0.56504	0.000206072	0.0216798		24	24	48.1	28.4978	28.4413	28.782	28.8032	28.2751	28.4141	29.2031	29.1864	29.0263	28.891	29.1645	29.1325
P42567	Epidermal growth factor receptor substrate 15	Eps15	0.0432787	0.4947	0.723351		14	14	21.1	26.4001	26.3989	26.6404	26.638	26.417	26.3819	26.5134	26.6199	26.5933	26.5555	26.4452	26.4086
Q60902	Epidermal growth factor receptor substrate 15-like 1	Eps15l1	0.14729	0.115078	0.345349		34	34	53.9	28.5685	28.49	28.7116	28.7521	28.2198	28.3597	28.7129	28.6983	28.6331	28.6944	28.616	28.6307
Q9Z0J0	Epididymal secretory protein E1	Npc2	-0.101225	0.600123	0.566048		3	3	26.2	31.3902	31.4969	32.1015	32.0983	32.3686	32.0036	31.675	31.76	31.6741	31.5105	32.135	32.0971
O54782	Epididymis-specific alpha-mannosidase	Man2b2	1.4002	6.27138e-05	0.00281818	+	3	3	3.5	24.0712	23.82	24.2582	24.4182	24.6074	25.0189	25.7602	26.372	25.6589	25.5247	25.7016	25.5776
Q5M8N4	Epimerase family protein SDR39U1	Sdr39u1	0.190164	0.0731784	0.261738		4	4	18.5	26.0882	26.4406	26.2707	26.4226	26.445	26.2882	26.2598	26.5359	26.3384	26.7544	26.6442	26.5636
Q8R0W0	Epiplakin	Eppk1	-0.0714998	0.870216	0.771074		5	3	4.2	25.3834	25.1382	24.6433	24.5717	26.7038	26.1415	26.0269	26.1664	24.7047	24.788	25.1968	25.2701
Q99JW5	Epithelial cell adhesion molecule	Epcam	-0.0380274	0.624146	0.764335		6	6	29.5	28.3926	28.3122	28.5471	28.6624	28.5755	28.5198	28.5234	28.359	28.3517	28.3278	28.604	28.6155
Q3US41	Epithelial splicing regulatory protein 1	Esrp1	0.145051	0.835525	0.668939		2	1	5.4	21.7174	21.8683	24.2113	22.7206	23.1371	20.6513	23.2497	22.8278	23.0945	20.311	22.6048	23.0884
Q8K0G8	Epithelial splicing regulatory protein 2	Esrp2	0.415918	0.463458	0.254788		3	2	5.7	22.4755	19.5345	21.9347	21.8248	22.6163	21.6654	21.8409	21.8685	22.6702	21.9906	21.0221	23.1545
Q8VEH5	EPM2A-interacting protein 1	Epm2aip1	0.238386	0.00722646	0.169049		9	9	23.8	26.6886	26.6422	26.6374	26.4758	26.5707	26.3374	26.8588	26.9423	26.7925	26.791	26.5973	26.8005
Q80VP1	Epsin-1	Epn1	-0.188536	0.0698643	0.262643		9	8	26.4	26.3286	26.4269	26.4875	26.365	26.5989	26.6913	26.2677	26.4506	26.4821	26.3694	26.0024	26.1948
Q8CHU3	Epsin-2	Epn2	0.366382	0.0654493	0.118092		6	5	12.1	23.974	24.1468	24.6971	24.8183	24.7656	24.201	25.1117	24.8026	24.4973	24.6239	25.0103	24.7553
Q91W69	Epsin-3	Epn3	0.00272783	0.994112	0.990543		5	3	12.6	23.6586	23.9183	24.2833	24.3956	24.0679	24.3744	24.6648	24.8278	22.5002	24.3224	24.186	24.2133
Q9JIM1	Equilibrative nucleoside transporter 1	Slc29a1	-0.305277	0.0282885	0.132038		4	4	11.7	23.3799	23.6	23.9542	23.9832	23.8736	24.0868	23.6809	23.623	23.4689	23.428	23.4224	23.4229
Q2HXL6	ER degradation-enhancing alpha-mannosidase-like protein 3	Edem3	-0.309878	0.00031708	0.0889748		9	9	12	25.701	25.5244	25.5617	25.7239	25.7094	25.7565	25.2599	25.3624	25.4897	25.4286	25.3696	25.2074
Q99JH8	ER lumen protein-retaining receptor 1	Kdelr1	1.04394	0.00506386	0.010603		2	2	13.7	24.8766	25.2986	23.8594	24.093	25.0146	24.0823	25.4939	25.3248	25.4384	25.2798	25.6031	26.3481
Q9CQM2	ER lumen protein-retaining receptor 2	Kdelr2	1.88375	0.0139208	0.00723875	+	2	2	13.7	21.9394	22.0586	21.7173	22.5247	22.1877	22.2716	24.5742	24.0651	24.7734	25.0648	20.9586	24.5657
Q8C7X2	ER membrane protein complex subunit 1	Emc1	-0.0781784	0.523983	0.599652		14	14	21.7	28.8763	28.8391	28.6581	28.7058	29.2204	29.1152	28.7788	28.8482	28.9757	29.0864	28.633	28.6236
Q3TAS6	ER membrane protein complex subunit 10	Emc10	1.60341	0.104952	0.0253804		2	2	16.7	26.7183	22.7013	26.9435	22.3584	26.9138	26.5274	26.9445	26.8948	27.0948	27.0553	26.7981	26.9956
Q9CRD2	ER membrane protein complex subunit 2	Emc2	0.117134	0.122289	0.417144		11	11	58.6	29.7333	29.9143	29.5795	29.6786	29.4881	29.5207	29.8245	29.7563	29.6558	29.7876	29.7736	29.8194
Q99KI3	ER membrane protein complex subunit 3	Emc3	0.188078	0.0602426	0.260739		5	5	25.3	25.1469	25.2312	24.9241	24.998	24.8283	24.9224	25.1445	25.032	25.0598	25.1793	25.3416	25.4221
Q9CZX9	ER membrane protein complex subunit 4	Emc4	0.343961	0.0327734	0.112845		2	2	15.3	25.4585	25.4606	25.5425	25.5588	25.2881	25.0932	25.3688	25.4976	25.8008	25.6856	26.147	25.9657
Q9CQW0	ER membrane protein complex subunit 6	Emc6	0.329823	0.569319	0.344557		2	2	17.3	23.7151	23.7263	24.166	24.0953	22.2181	21.2093	24.0402	23.971	23.5438	23.6874	23.6518	22.2149
Q9EP72	ER membrane protein complex subunit 7	Emc7	-0.634486	0.00134161	0.0207307		6	6	39.8	29.086	29.2963	28.7622	28.8404	29.0747	29.4315	28.4891	28.9204	28.2632	28.3342	28.3438	28.3334
O70378	ER membrane protein complex subunit 8	Emc8	0.594731	7.95492e-05	0.0170818		8	8	56.5	28.9642	29.1883	29.3249	29.394	29.0697	28.9389	29.7108	29.5517	29.8957	29.8811	29.7039	29.7053
Q6PH08	ERC protein 2	Erc2	-0.685587	0.151412	0.0755803		5	2	4.9	23.7366	24.3551	24.5991	24.6592	25.7354	25.2489	23.4454	23.164	24.7844	24.8581	24.7141	23.2547
Q8C460	ERI1 exoribonuclease 3	Eri3	-0.281174	0.250481	0.230263		5	5	20.5	28.8955	28.7559	28.1445	27.99	28.1527	28.0461	27.429	27.8922	28.5865	28.2748	27.8557	28.2594
Q91X78	Erlin-1	Erlin1	0.327905	0.0627589	0.135445		9	7	30.3	26.0197	25.5501	25.9178	25.4713	25.6261	25.6896	25.986	26.6566	25.9318	25.7192	25.9903	25.9582
Q8BFZ9	Erlin-2	Erlin2	0.260671	0.00233184	0.136502		15	13	55	29.839	29.7087	29.7176	29.7145	29.5357	29.5753	29.8173	29.9598	30.1151	30.0152	29.9153	29.8322
Q8R180	ERO1-like protein alpha	Ero1l	0.463717	2.31722e-06	0.0256716		14	12	46.1	28.2182	28.2484	28.298	28.2332	28.2757	28.1815	28.6233	28.8783	28.7448	28.627	28.5924	28.7715
Q8R2E9	ERO1-like protein beta	Ero1lb	0.251595	0.310715	0.269783		4	2	8.8	23.0915	22.5636	22.5918	22.5257	22.9736	22.9998	22.5939	22.9757	23.1913	22.7716	24.0064	22.7166
P54116	Erythrocyte band 7 integral membrane protein	Stom	0.630714	1.45542e-05	0.0132609		5	5	29.6	24.5349	24.4827	24.7562	24.7951	24.7935	24.8657	25.1601	25.2445	25.3754	25.3099	25.4646	25.4579
Q9D172	ES1 protein homolog, mitochondrial	D10Jhu81e	0.265251	0.231606	0.235255		7	7	51.1	30.4414	30.4536	30.9603	30.9383	29.9513	30.1378	30.388	30.3933	31.0493	31.0849	30.7753	30.7834
Q3V1V3	ESF1 homolog	Esf1	-1.49352	0.0130516	0.00906233	+	4	4	7.7	23.9075	24.256	23.3557	24.4335	24.1529	23.4135	21.8855	21.3991	21.0301	23.1689	23.3802	23.6941
Q9ET47	Espin	Espn	-0.0926755	0.739299	0.641934		2	2	2.2	23.1503	23.0086	23.4835	23.524	23.856	23.6333	23.3953	23.6195	23.724	23.7233	23.4483	22.1891
Q91V76	Ester hydrolase C11orf54 homolog		-0.0946722	0.443534	0.537411		13	13	55.6	31.73	31.7717	32.2996	32.3289	32.0718	31.9976	31.8761	32.0006	31.7983	31.7753	32.0726	32.1086
Q9EQ06	Estradiol 17-beta-dehydrogenase 11	Hsd17b11	0.230623	0.0219433	0.191247		11	11	45.3	29.9424	29.8463	29.9951	29.866	29.6719	29.5649	29.8294	29.9489	30.0997	30.1095	30.1242	30.1585
P51658	Estradiol 17-beta-dehydrogenase 2	Hsd17b2	-0.0601193	0.92249	0.845485		3	3	10.5	20.7954	23.3476	23.6744	23.4957	23.7037	23.8128	23.646	24.0711	21.9988	21.8832	23.5123	23.3574
P50171	Estradiol 17-beta-dehydrogenase 8	Hsd17b8	0.276825	0.00484278	0.129553		9	9	56.8	28.71	28.761	29.0716	29.0389	28.8174	28.7065	29.032	29.1098	29.2356	29.1098	29.0356	29.2436
P62509	Estrogen-related receptor gamma	Esrrg	0.575795	0.00149667	0.0257166		3	3	7.9	23.2409	23.2539	23.1737	22.8785	22.844	23.1177	23.7643	23.9321	23.8841	23.6697	23.5138	23.1994
Q922E4	Ethanolamine-phosphate cytidylyltransferase	Pcyt2	0.418337	0.00951564	0.0670914		4	4	11.6	24.6378	24.5587	24.8672	25.0706	24.9173	24.7612	25.3464	25.5858	25.2703	25.253	24.8383	25.0289
Q9D9V3	Ethylmalonyl-CoA decarboxylase	Echdc1	0.256628	0.000826818	0.133295		10	10	46.6	28.2229	28.2988	28.4088	28.3575	28.1259	28.3003	28.5033	28.4975	28.5184	28.6973	28.4494	28.5879
P70459	ETS domain-containing transcription factor ERF	Erf	0.0607465	0.793153	0.733128		3	3	10.7	23.6975	23.2638	23.657	23.4454	22.4416	22.8197	23.2054	23.2541	23.4239	23.4855	22.8517	23.469
Q9JHC9	ETS-related transcription factor Elf-2	Elf2	0.0180686	0.92012	0.913934		2	2	5.1	23.3594	23.1141	23.0334	23.1652	22.3581	22.7269	22.5952	23.012	22.9988	23.337	22.9385	22.984
O08796	Eukaryotic elongation factor 2 kinase	Eef2k	-0.234773	0.362722	0.302007		2	2	2.8	22.9548	22.9454	22.7562	22.4989	22.2566	22.6457	22.3892	22.0808	22.4222	23.3626	21.7776	22.6166
P60843	Eukaryotic initiation factor 4A-I	Eif4a1	0.00861295	0.928014	0.949775		26	17	73.6	33.7721	33.7982	33.7133	33.7119	33.4297	33.4333	33.5778	33.7914	33.8368	33.7294	33.4936	33.4812
P10630	Eukaryotic initiation factor 4A-II	Eif4a2	0.229083	0.031418	0.199166		22	13	65.8	29.4324	29.4002	29.5563	29.4104	29.0769	29.1451	29.4273	29.7309	29.6748	29.6181	29.5062	29.4385
Q91VC3	Eukaryotic initiation factor 4A-III	Eif4a3	-0.00990264	0.784032	0.931094		23	20	67.6	31.2346	31.2921	31.2212	31.2081	31.194	31.088	31.1738	31.1577	31.2898	31.2166	31.1383	31.2025
Q8R050	Eukaryotic peptide chain release factor GTP-binding subunit ERF3A	Gspt1	0.10441	0.175239	0.459209		21	13	46.2	29.6826	29.5955	29.6177	29.6168	29.4417	29.3722	29.6278	29.5398	29.837	29.8012	29.5757	29.5714
Q8BWY3	Eukaryotic peptide chain release factor subunit 1	Etf1	0.118837	0.193679	0.426827		18	18	50.1	30.3143	30.2547	30.1276	30.251	30.0864	30.0304	30.2601	30.4608	30.3199	30.5162	30.1778	30.0426
Q9D1M4	Eukaryotic translation elongation factor 1 epsilon-1	Eef1e1	0.0586459	0.23356	0.629828		7	7	55.7	29.9248	29.953	29.9354	29.9642	30.0419	30.0335	29.9056	29.9361	30.0437	30.0341	30.1125	30.1727
P48024	Eukaryotic translation initiation factor 1	Eif1	0.752488	0.00667986	0.0199559		10	4	77.9	31.3292	31.465	31.3414	31.232	30.4139	30.226	31.6183	31.7476	31.7609	31.7953	31.8142	31.786
Q60872	Eukaryotic translation initiation factor 1A	Eif1a	-1.13068	0.0102954	0.01168		6	2	56.9	29.7203	29.6532	28.9589	28.8757	28.2076	28.6046	27.1916	27.3448	28.8109	28.5008	27.5678	27.8201
Q8BMJ3	Eukaryotic translation initiation factor 1A, X-chromosomal	Eif1ax	-0.317441	0.156541	0.177056		7	3	57.6	30.9859	31.2318	31.1791	31.1253	31.2716	31.599	30.8439	30.1349	31.5064	30.8927	30.8627	31.2475
Q9CXU9	Eukaryotic translation initiation factor 1b	Eif1b	1.52701	0.00347225	0.00590909	+	9	3	77.9	26.6937	26.2164	26.6242	26.6847	24.3735	25.43	27.2901	27.7596	27.4272	27.6213	27.1238	27.9626
Q6ZWX6	Eukaryotic translation initiation factor 2 subunit 1	Eif2s1	-0.324727	0.0387076	0.126266		21	21	63.5	32.6768	32.5472	32.4618	32.4767	32.4384	32.2935	31.9596	32.1425	31.8862	31.8814	32.5394	32.537
Q99L45	Eukaryotic translation initiation factor 2 subunit 2	Eif2s2	-0.0140076	0.848678	0.914669		16	16	48.6	30.121	30.0764	29.8855	29.9114	29.8683	29.8578	29.7141	29.9655	29.9101	29.9119	30.0969	30.0379
Q9Z0N1	Eukaryotic translation initiation factor 2 subunit 3, X-linked	Eif2s3x	0.301276	0.0216552	0.12994		16	5	50.2	31.3153	31.3807	31.1809	31.1861	30.8253	30.8714	31.4011	31.7233	31.3632	31.3483	31.3679	31.3636
Q9Z0N2	Eukaryotic translation initiation factor 2 subunit 3, Y-linked	Eif2s3y	0.186944	0.311556	0.334145		16	5	48.1	25.354	25.1359	25.0105	25.0478	24.8184	24.7673	24.4949	25.3226	25.5491	25.4279	25.1791	25.282
Q8BJW6	Eukaryotic translation initiation factor 2A	Eif2a	0.118863	0.21454	0.430731		23	23	52.7	29.3711	29.3191	29.1936	29.232	28.9592	28.9537	29.3139	29.3644	29.0631	29.2192	29.3827	29.3986
Q61211	Eukaryotic translation initiation factor 2D	Eif2d	-0.10554	0.686518	0.593761		9	9	27	25.5377	25.8682	25.7759	25.7193	25.4227	25.1829	24.9051	24.6307	25.7491	26.0274	25.834	25.7273
P23116	Eukaryotic translation initiation factor 3 subunit A	Eif3a	-0.0934912	0.217152	0.500085		39	39	33.9	31.6894	31.6851	31.6583	31.7264	31.4667	31.4425	31.4843	31.5235	31.6427	31.6754	31.4109	31.3705
Q8JZQ9	Eukaryotic translation initiation factor 3 subunit B	Eif3b	-0.230819	3.4672e-05	0.145723		34	34	57.9	31.1751	31.189	31.0989	31.1841	31.1713	31.2318	30.9479	31.0228	30.9949	30.9732	30.8563	30.8703
Q8R1B4	Eukaryotic translation initiation factor 3 subunit C	Eif3c	-0.0140028	0.795555	0.9098		24	24	30.6	30.8736	30.8652	30.8675	30.8111	30.6169	30.6824	30.8577	30.8566	30.7282	30.7537	30.7197	30.7169
O70194	Eukaryotic translation initiation factor 3 subunit D	Eif3d	-0.380201	0.00138846	0.0652256		19	19	57.5	30.5463	30.474	30.3068	30.3716	30.6427	30.4985	29.9376	29.8365	30.1012	30.1606	30.2973	30.2254
P60229	Eukaryotic translation initiation factor 3 subunit E	Eif3e	0.0314376	0.601341	0.795391		19	19	50.8	30.241	30.2596	30.0659	30.0128	30.0932	30.0823	30.0898	30.1795	30.2916	30.2226	30.1575	30.0024
Q9DCH4	Eukaryotic translation initiation factor 3 subunit F	Eif3f	0.0860844	0.338101	0.541696		12	12	50.4	30.6401	30.6696	30.8061	30.6704	30.4483	30.5036	30.6147	30.6964	30.8617	30.9063	30.7218	30.4538
Q9Z1D1	Eukaryotic translation initiation factor 3 subunit G	Eif3g	0.0277955	0.74198	0.830635		10	10	42.2	29.5676	29.5088	29.5421	29.582	29.1915	29.3881	29.3993	29.6892	29.5428	29.5762	29.4048	29.3347
Q91WK2	Eukaryotic translation initiation factor 3 subunit H	Eif3h	0.0757678	0.590461	0.622342		17	17	66.2	30.0258	30.1516	30.135	30.1436	30.3161	30.8949	30.3853	30.5422	30.298	30.3489	30.3215	30.2257
Q9QZD9	Eukaryotic translation initiation factor 3 subunit I	Eif3i	-0.556297	0.0134137	0.0421345		14	14	68.9	31.9311	31.9983	31.7407	31.7005	31.6366	31.6582	30.7067	30.9629	31.1095	31.058	31.7434	31.7472
Q3UGC7	Eukaryotic translation initiation factor 3 subunit J-A	Eif3j1	-0.493347	0.0168778	0.0549857		13	13	62.5	30.8396	30.8693	30.8546	30.8373	30.542	30.5621	29.915	29.9404	30.1097	30.0705	30.7182	30.791
Q9DBZ5	Eukaryotic translation initiation factor 3 subunit K	Eif3k	-0.216018	0.282881	0.292154		11	11	68.3	32.4036	32.3068	31.4309	31.4028	31.9202	31.7615	31.6023	31.7205	31.9238	31.7919	31.4547	31.4365
Q8QZY1	Eukaryotic translation initiation factor 3 subunit L	Eif3l	-0.0698938	0.533778	0.627345		22	22	47.3	29.2553	29.2776	29.2015	29.2366	29.6503	29.6259	29.3947	29.4212	29.3926	29.4365	29.0506	29.1323
Q99JX4	Eukaryotic translation initiation factor 3 subunit M	Eif3m	-0.213207	0.305946	0.303061		19	19	73.5	30.4835	30.1892	30.2845	30.2141	31.0786	31.2871	30.3328	30.2721	30.4367	30.5187	30.38	30.3174
Q6NZJ6	Eukaryotic translation initiation factor 4 gamma 1	Eif4g1	0.00786495	0.898896	0.949632		38	34	32.2	30.7421	30.7087	30.5959	30.6081	30.8261	30.8647	30.6376	30.7572	30.8233	30.8674	30.662	30.6453
Q62448	Eukaryotic translation initiation factor 4 gamma 2	Eif4g2	0.0279188	0.632771	0.818061		32	32	41.7	29.6873	29.7378	29.439	29.529	29.4825	29.4902	29.5331	29.6332	29.6359	29.671	29.5078	29.5523
Q80XI3	Eukaryotic translation initiation factor 4 gamma 3	Eif4g3	-0.0678167	0.0640327	0.572887		26	22	22.2	27.4891	27.5576	27.504	27.6007	27.5872	27.553	27.5192	27.5309	27.5053	27.5368	27.3987	27.3939
Q8BGD9	Eukaryotic translation initiation factor 4B	Eif4b	0.207773	0.368879	0.328732		13	13	31.8	29.6493	29.6191	29.7583	29.6835	28.6474	28.6638	29.6576	29.6437	29.5347	29.3539	29.545	29.5331
P63073	Eukaryotic translation initiation factor 4E	Eif4e	0.401099	0.00205601	0.0608834		10	10	53.9	30.8507	30.8837	30.874	30.8003	30.47	30.4186	31.0793	30.9431	31.1884	31.238	31.0797	31.1753
Q9EST3	Eukaryotic translation initiation factor 4E transporter	Eif4enif1	-0.31203	0.055233	0.141744		5	5	8.3	24.3992	24.7817	24.2833	24.6752	24.1399	24.3045	24.1139	24.1444	24.5353	23.7995	23.9344	24.1842
Q8BMB3	Eukaryotic translation initiation factor 4E type 2	Eif4e2	0.245103	0.00942583	0.165232		7	7	33.1	28.1672	28.0302	27.8589	27.9274	27.7826	27.8541	28.1722	28.2532	28.3423	28.2303	27.9871	28.1058
Q9DBB5	Eukaryotic translation initiation factor 4E type 3	Eif4e3	-0.149448	0.748175	0.5809		3	3	19.3	24.6014	24.3427	24.2168	24.6331	24.1223	24.0234	23.8694	23.5271	24.7892	25.2683	22.4792	25.11
Q60876	Eukaryotic translation initiation factor 4E-binding protein 1	Eif4ebp1	0.277668	0.314017	0.253492		2	2	37.6	25.1956	25.1538	24.5649	24.9093	24.2304	24.1412	24.5056	24.6064	25.3319	25.401	25.4232	24.5931
P70445	Eukaryotic translation initiation factor 4E-binding protein 2	Eif4ebp2	0.713184	0.000714879	0.0147628		4	4	72.5	28.1699	28.0379	28.2325	28.1562	27.5303	27.6227	28.4039	28.5902	28.7102	28.9483	28.5432	28.8327
Q9WUK2	Eukaryotic translation initiation factor 4H	Eif4h	0.646703	5.62856e-05	0.0138045		7	7	40.3	31.5258	31.6288	31.5988	31.6655	31.1407	31.2336	32.0155	32.1295	32.1445	32.2512	32.0904	32.0423
P59325	Eukaryotic translation initiation factor 5	Eif5	0.192993	0.00821927	0.225342		10	10	29.4	29.4504	29.4299	29.3414	29.2996	29.4507	29.3228	29.4439	29.5252	29.7289	29.7065	29.6082	29.4402
P63242	Eukaryotic translation initiation factor 5A-1	Eif5a	0.476403	0.00106109	0.0391975		12	12	77.9	34.3602	34.3966	34.3783	34.3919	33.8502	34.2592	34.623	34.5863	34.87	34.7896	34.6802	34.9458
Q05D44	Eukaryotic translation initiation factor 5B	Eif5b	-0.25363	0.000544208	0.133562		31	31	36.1	29.5828	29.5216	29.4066	29.3739	29.5304	29.6034	29.3467	29.349	29.2324	29.1583	29.2374	29.173
O55135	Eukaryotic translation initiation factor 6	Eif6	0.5801	0.000209831	0.0200485		10	10	60	30.7078	30.6625	30.7576	30.5948	30.2041	30.2395	31.0364	31.1018	31.1934	31.1733	31.0668	31.0751
Q9QZH6	Evolutionarily conserved signaling intermediate in Toll pathway, mitochondrial	Ecsit	-0.782984	0.169	0.0711894		4	4	15.9	22.0845	22.9577	23.3445	23.8849	23.6183	23.9538	23.5946	23.2178	21.4095	22.6702	20.9663	23.2874
Q8R3S6	Exocyst complex component 1	Exoc1	-0.118627	0.181522	0.425477		13	13	18.2	25.8901	26.1498	26.0393	26.061	26.1196	26.2746	25.6782	26.0729	26.0113	26.1086	26.0309	25.9208
Q9D4H1	Exocyst complex component 2	Exoc2	-0.108471	0.305067	0.472569		10	10	11.8	25.91	26.0279	25.4887	25.529	25.6579	25.8084	25.6224	25.67	25.7699	25.7292	25.4685	25.5112
Q6KAR6	Exocyst complex component 3	Exoc3	0.0490472	0.613183	0.71498		16	16	24.2	26.1762	26.1711	26.2016	26.179	25.7755	25.8821	26.3688	25.9587	26.073	26.0795	26.1095	26.0903
Q6DIA2	Exocyst complex component 3-like protein 4	Exoc3l4	-0.376183	0.438749	0.255426		3	3	6.4	21.1965	21.213	21.22	21.0597	22.3084	22.5541	21.2338	20.6444	22.4817	22.208	20.381	20.3459
O35382	Exocyst complex component 4	Exoc4	-0.256708	0.00311137	0.142773		16	16	20.2	26.7656	26.742	26.5756	26.6344	26.6558	26.7253	26.4637	26.5052	26.5235	26.5673	26.1959	26.3029
[truncated: 4,310 more rows]
